# Supplementary material for: Simulating the spread of selection-driven genotypes using landscape resistance models for desert bighorn sheep
Source: PLoS One. 2017 May 2;12(5):e0176960. doi: 10.1371/journal.pone.0176960 (PMC5413035; doi:10.1371/journal.pone.0176960)
Supplement: S1 Dataset — (CSV) [file pone.0176960.s003.csv]

*Coordinates are in North American Albers Equal Area Conic projected coordinate system (units=meters)
Individual ID	AE129a	AE129b	AE16a	AE16b	BL4a	BL4b	FCB11a	FCB11b	FCB193a	FCB193b	FCB266a	FCB266b	FCB304a	FCB304b	HH62a	HH62b	JMP29a	JMP29b	MAF209a	MAF209b	MAF33a	MAF33b	MAF36a	MAF36b	MAF48a	MAF48b	MAF65a	MAF65b	TCRBV62a	TCRBV62b	Easting	Northing
DV001	167	187	82	88	162	164	125	127	113	117	101	101	144	150	114	120	131	143	118	118	124	126	87	95	120	124	118	118	169	171	-1763554	-174942
DV003	179	179	82	84	162	164	125	127	113	113	97	101	150	150	112	128	133	133	114	116	122	124	87	87	124	124	118	120	171	175	-1763519	-174927
DV004	173	187	88	88	162	164	125	129	107	113	95	101	146	148	120	120	131	131	120	122	122	124	95	97	120	124	118	136	169	175	-1763508	-174958
DV005	179	187	84	92	164	164	125	125	113	113	95	97	146	150	104	106	131	137	118	120	122	122	87	97	124	124	118	132	171	175	-1763546	-174942
DV006	187	187	84	88	158	158	125	129	113	113	89	101	148	150	106	114	133	135	122	122	122	126	95	95	120	120	118	118	169	169	-1763555	-174953
DV007	179	187	82	84	164	164	129	129	115	115	101	103	148	150	106	130	131	137	122	122	122	126	95	95	124	124	118	130	169	175	-1763492	-174951
DV008	167	189	84	88	158	164	125	125	113	115	97	101	146	150	104	106	131	137	114	122	126	126	87	87	124	124	134	134	173	173	-1763530	-174934
DV009	169	189	84	88	158	164	129	129	113	115	97	101	148	148	106	114	131	133	118	122	124	126	87	95	120	124	118	136	171	175	-1763551	-174943
DV010	169	187	88	92	158	164	127	129	113	117	89	95	144	144	104	112	133	143	114	118	122	124	95	95	120	120	118	134	173	175	-1763500	-174939
DV011	173	179	82	88	164	164	125	129	107	117	95	101	144	148	112	112	131	131	118	122	124	126	87	95	120	124	118	134	169	169	-1763506	-174960
DV014	167	187	82	92	158	164	129	129	113	113	97	97	148	150	106	106	131	131	114	120	124	126	87	87	124	124	118	132	173	175	-1763536	-174924
DV015	167	189	82	82	164	164	125	129	107	107	95	101	144	148	112	120	131	133	120	122	124	126	95	97	124	124	118	134	169	169	-1763530	-174935
DV016	167	187	84	88	158	158	127	129	113	117	97	103	144	148	114	122	141	145	114	118	122	126	87	95	124	124	118	132	175	175	-1763545	-174939
DV017	169	187	84	88	162	164	125	129	115	117	101	101	144	150	114	130	133	133	110	120	126	126	87	95	122	124	118	132	169	171	-1763541	-174954
DV019	167	189	82	92	164	164	125	129	107	113	97	101	146	148	112	112	133	133	120	122	124	126	95	95	124	124	132	134	169	175	-1763507	-174960
DV024	167	179	84	94	164	164	125	129	113	115	95	101	144	150	104	130	133	137	110	118	122	122	87	95	124	124	118	132	173	175	-1763431	-174946
DV026	179	187	82	88	162	164	125	127	113	117	101	101	144	148	104	120	131	131	114	118	124	126	87	95	124	124	118	132	169	173	-1763507	-174949
DV028	167	189	84	88	158	164	125	129	113	115	97	101	144	150	104	106	131	133	110	122	122	126	87	95	124	124	132	134	173	175	-1763428	-174904
DV030	185	187	82	92	158	164	125	125	115	115	97	101	144	146	106	128	133	137	114	122	122	124	95	97	120	122	118	136	169	173	-1763532	-174936
DV031	179	189	88	88	158	162	125	129	113	117	101	101	146	146	106	106	131	131	118	122	122	124	95	95	124	124	134	134	171	175	-1763546	-174942
DV037	179	187	92	94	158	158	125	125	113	117	95	97	144	150	106	106	131	141	114	122	122	122	95	97	124	124	118	118	169	171	-1763539	-174933
DV039	167	167	82	82	164	164	127	129	117	117	101	101	150	150	112	120	131	143	118	120	122	126	87	87	124	124	118	118	169	171	-1763547	-174938
DV041	173	189	82	88	164	164	129	129	107	113	95	101	144	148	112	120	131	133	120	122	124	124	95	95	120	124	118	134	169	169	-1763499	-174969
DV043	179	189	84	90	158	158	125	129	113	113	101	101	144	144	106	106	131	131	112	120	122	126	87	87	122	124	134	134	175	175	-1701026	-290692
DV044	169	169	84	84	158	158	125	125	113	113	101	101	144	148	106	110	131	145	112	118	122	124	87	87	122	124	128	134	175	175	-1701023	-290677
DV045	187	187	88	88	162	162	125	129	105	105	101	101	148	148	104	120	135	141	116	122	124	124	87	103	128	128	118	120	171	175	-1734555	-333299
DV046	173	187	92	94	158	164	125	125	105	105	101	101	144	148	112	120	135	143	110	116	122	124	95	95	124	128	120	132	169	171	-1734405	-332323
DV047	171	187	92	94	158	158	129	129	105	113	101	101	144	144	104	112	133	141	122	122	122	124	95	99	122	128	120	132	171	175	-1734445	-332270
DV048	171	173	84	88	158	162	0	0	105	119	101	101	144	148	112	112	133	141	122	122	122	124	87	99	122	122	132	132	169	175	-1734555	-332026
DV049	173	179	88	88	162	164	125	129	105	113	95	101	144	148	112	112	131	143	110	122	124	126	99	99	122	124	118	132	171	171	-1734560	-331869
DV050	179	187	82	88	158	162	129	129	105	105	95	101	144	148	106	120	131	143	110	118	122	124	87	95	122	128	118	132	169	171	-1734364	-332392
DV052	167	179	84	94	158	162	125	129	107	113	95	97	148	150	106	120	131	131	110	122	122	126	97	99	122	122	128	134	173	175	-1734551	-332057
DV055	173	187	88	92	158	164	125	129	105	113	101	101	148	148	112	120	135	143	110	116	122	122	95	99	124	128	132	132	169	171	-1734489	-331639
DV056	187	187	88	94	158	162	129	129	105	113	95	101	144	148	104	104	131	141	116	118	124	124	99	99	122	128	118	132	171	175	-1734538	-331758
DV058	173	187	88	88	162	162	125	125	113	115	101	101	144	148	112	112	141	143	112	118	122	122	87	99	122	122	118	118	173	175	-1734547	-331774
DV061	171	171	88	94	158	162	125	129	105	119	101	101	144	144	104	104	135	141	122	122	122	124	87	99	124	128	118	132	171	171	-1734536	-331763
DV065	171	187	92	94	158	162	125	125	105	119	95	101	148	148	104	104	131	135	122	122	124	124	87	103	122	128	120	132	171	175	-1734578	-331961
DV107	187	187	88	92	158	158	127	129	113	117	95	101	144	144	104	114	133	137	114	114	122	124	95	95	120	124	134	134	175	175	-1752049	-191125
DV108	169	169	82	88	162	164	129	129	113	117	89	101	144	148	112	120	143	143	110	118	122	124	95	95	120	122	118	132	171	173	-1752084	-191197
DV109	173	179	88	88	158	162	125	129	113	117	101	101	146	146	106	120	131	131	114	118	126	126	87	95	120	124	134	134	171	175	-1752199	-191283
DV110	169	187	84	88	162	162	125	129	113	113	89	101	148	148	106	120	129	143	110	122	124	124	95	95	120	124	118	132	171	173	-1752193	-191294
DV112	167	187	82	88	158	162	125	129	113	113	89	95	144	148	106	114	133	133	118	122	122	124	87	95	120	124	118	134	175	175	-1752194	-191294
DV116	169	187	88	92	158	158	129	129	113	117	101	103	144	146	112	114	133	143	114	120	122	122	95	97	124	124	132	134	169	175	-1751978	-190944
DV117	173	187	92	92	158	158	125	125	113	115	89	101	144	148	112	120	137	143	114	122	122	122	95	95	122	124	118	132	175	175	-1751987	-190918
DV118	167	187	82	92	164	164	125	129	113	113	97	103	148	150	104	106	131	133	114	120	124	124	87	95	124	124	132	134	173	175	-1752182	-191280
DV121	167	167	82	88	158	162	125	129	113	113	95	97	146	150	114	128	121	131	122	122	122	122	87	95	124	124	130	132	171	173	-1751987	-190877
DV122	169	187	82	88	158	164	125	129	113	117	97	97	146	150	106	112	131	131	122	122	122	124	87	95	124	124	118	134	173	175	-1751971	-190933
DV123	169	187	88	92	158	164	125	129	107	113	101	101	144	146	112	112	131	143	120	122	122	124	87	97	124	124	128	132	169	175	-1751715	-190682
DV127	179	189	88	88	162	164	129	129	105	117	101	103	144	150	104	120	131	133	110	114	122	124	87	97	124	124	132	132	173	175	-1752139	-191407
DV128	179	189	88	92	162	162	129	129	107	117	97	101	144	146	106	112	129	133	118	118	122	122	87	95	124	124	118	134	171	175	-1752165	-191258
DV131	173	189	82	92	156	164	125	129	113	113	101	101	144	148	120	128	133	133	110	122	122	124	95	95	120	124	118	134	169	171	-1751966	-190918
DV134	179	187	88	88	158	158	129	129	113	113	101	101	144	148	112	122	133	133	110	118	126	126	87	95	124	124	132	134	175	175	-1751989	-190882
DV136	167	169	88	88	158	164	125	129	107	113	97	101	148	150	112	112	143	145	120	120	122	122	87	97	124	124	118	132	175	175	-1751976	-190926
DV138	169	189	88	88	156	164	125	129	113	113	101	101	144	146	106	106	131	133	122	122	122	124	95	95	120	122	118	134	171	171	-1752125	-191206
DV139	169	179	82	88	156	164	125	129	113	113	89	101	144	148	104	120	135	143	110	118	122	124	87	95	120	124	118	118	169	171	-1752011	-191031
DV150	189	189	84	90	158	158	125	127	113	113	101	101	144	144	106	106	131	131	110	118	124	126	87	99	126	128	118	134	173	175	-1701038	-290713
DV159	173	179	88	92	162	162	129	129	113	113	97	101	148	148	112	128	131	145	110	120	124	126	95	99	124	124	118	132	0	0	-1745063	-243622
DV160	173	179	92	92	158	164	125	127	117	117	101	101	148	150	120	122	131	131	122	122	122	122	87	87	122	124	136	136	171	173	-1791443	-195695
DV161	185	187	92	94	158	162	127	127	113	117	101	101	144	150	120	122	133	133	118	118	124	130	87	99	122	124	112	136	171	171	-1791483	-195686
DV162	173	187	90	92	164	164	125	127	113	115	101	101	150	150	120	122	131	133	118	122	122	124	87	99	124	124	118	132	171	171	-1791474	-195680
DV163	173	173	90	92	158	162	127	127	115	115	101	101	144	144	122	122	131	133	122	122	122	124	87	87	124	128	136	136	169	171	-1791479	-195784
DV165	173	187	82	92	158	158	125	127	113	115	101	103	148	150	112	114	133	133	118	122	124	124	87	95	124	126	132	132	171	175	-1791938	-197951
DV166	187	187	92	92	158	164	127	127	113	115	101	101	148	148	106	122	129	131	122	122	122	124	87	87	124	126	112	118	171	175	-1791453	-195663
DV170	185	185	92	94	158	158	127	129	113	113	101	101	144	148	112	122	131	133	122	122	122	130	87	87	124	126	112	112	171	175	-1789120	-196101
DV172	0	0	88	92	162	162	0	0	115	115	97	101	148	148	112	112	131	131	110	122	122	124	87	99	124	128	118	134	0	0	-1745098	-243655
DV178	179	187	88	92	158	158	125	127	113	113	101	101	146	148	112	120	137	141	114	114	122	124	87	87	124	124	130	134	173	175	-1745100	-243939
DV187	179	179	88	92	158	162	125	125	113	113	101	101	146	146	106	106	129	137	114	122	124	124	87	87	124	124	134	134	171	175	-1745850	-206716
DV189	189	189	88	88	158	162	129	129	117	117	101	103	144	146	106	120	129	133	110	122	124	124	87	87	124	124	118	132	173	175	-1746740	-206834
DV197	0	0	88	94	162	164	0	0	113	117	89	101	148	148	112	114	131	131	118	118	122	124	87	93	124	124	118	134	0	0	-1745068	-243628
DV199	173	187	88	90	158	164	125	127	107	115	101	101	144	148	110	110	127	133	118	122	122	122	87	97	122	122	120	120	171	175	-1789768	-200437
DV202	169	173	92	94	164	164	127	127	113	117	101	101	148	150	110	122	131	131	118	122	122	122	87	99	122	124	120	136	171	171	-1789466	-196858
DV207	187	187	90	92	158	164	0	0	113	115	101	101	148	150	106	120	127	131	118	122	122	124	87	99	124	124	118	136	171	175	-1789328	-196487
DV210	169	169	92	94	162	162	127	127	113	115	101	101	148	150	110	122	127	131	118	118	122	124	99	99	122	124	112	112	171	171	-1789454	-196851
DV211	169	171	82	88	158	162	125	125	113	113	95	101	144	144	112	122	133	139	122	122	122	124	87	103	122	124	118	118	175	175	-1791580	-195484
DV212	171	187	92	92	158	164	125	127	113	115	101	101	144	148	110	122	131	133	118	122	122	124	87	99	122	126	132	136	173	175	-1791588	-195490
DV218	179	187	92	92	158	158	125	125	113	115	101	101	148	148	110	120	127	133	118	122	124	130	87	97	122	124	112	112	171	173	-1789983	-199610
DV221	179	179	88	94	158	158	125	129	105	113	97	101	144	144	106	112	131	133	112	122	122	126	95	99	122	122	118	132	169	171	-1745987	-244633
DV222	173	179	88	88	162	162	129	129	107	107	101	101	148	148	112	112	129	131	110	110	122	126	99	99	122	124	118	118	171	173	-1745306	-244139
DV223	169	179	88	88	156	164	129	129	113	113	89	101	146	148	106	114	131	133	118	118	124	124	87	87	122	124	134	134	171	171	-1744840	-243940
DV224	173	179	88	92	162	162	129	129	105	115	95	97	148	150	112	128	131	141	110	122	122	126	87	87	128	128	118	118	169	173	-1745033	-243985
DV225	169	173	88	92	162	162	129	129	107	115	97	101	146	148	112	128	141	141	110	118	126	126	87	93	124	128	118	118	169	173	-1746001	-244642
DV226	173	173	88	94	162	162	129	129	107	113	101	101	148	148	112	112	143	143	120	122	122	126	87	95	122	124	118	118	171	173	-1745023	-243978
DV229	0	0	88	88	0	0	0	0	113	115	101	101	0	0	112	112	131	131	110	110	124	126	87	99	122	124	0	0	0	0	-1745090	-243650
DV239	173	187	90	92	162	164	127	127	115	115	101	103	148	150	112	114	131	133	118	122	122	126	87	99	122	124	132	132	0	0	-1808973	-175512
DV240	169	179	84	92	0	0	129	129	113	115	101	101	144	148	0	0	137	143	114	122	122	124	87	95	122	124	118	118	0	0	-1753766	-197285
DV241	179	187	92	92	0	0	129	129	113	115	95	101	144	148	114	128	133	137	114	118	122	122	87	87	122	124	118	132	173	175	-1753002	-197866
DV242	179	185	92	92	162	162	127	129	107	117	101	101	146	148	106	114	133	143	114	118	122	126	87	95	122	124	118	132	171	175	-1754059	-196983
DV244	189	189	88	88	156	158	129	129	113	117	97	97	144	148	120	128	131	133	110	122	122	124	87	95	122	124	120	132	171	175	-1753771	-197269
DV245	167	179	88	92	158	164	125	129	113	113	95	103	144	146	114	128	131	133	114	120	122	124	95	97	122	124	132	134	171	173	-1753708	-197220
DV247	173	189	88	88	0	0	125	129	113	117	89	101	144	146	104	114	129	133	114	118	122	122	87	87	120	124	118	132	169	175	-1756466	-193262
DV248	169	189	88	92	0	0	125	129	107	117	101	103	146	150	104	112	133	143	114	120	122	122	87	97	124	124	132	132	0	0	-1756473	-193266
DV249	179	189	88	92	164	164	129	129	117	117	101	103	146	150	112	128	133	133	120	122	122	124	95	97	124	124	132	134	169	175	-1756466	-193262
DV251	169	189	88	88	156	162	129	129	113	117	97	101	144	144	106	120	131	133	110	122	122	122	95	95	120	122	132	134	171	171	-1756478	-193274
DV154	173	179	88	92	162	162	129	129	107	107	101	101	148	148	112	112	131	145	110	120	122	122	87	99	122	124	118	132	171	175	-1756305	-274327
DV158	173	179	88	88	162	162	125	129	105	113	101	101	150	150	112	112	133	145	122	122	124	126	87	99	122	122	118	132	169	173	-1756173	-274309
DV174	171	179	94	94	158	162	129	129	107	113	95	97	148	150	112	112	131	131	110	122	122	124	87	93	122	124	132	132	171	173	-1744279	-270427
DV177	167	187	88	94	158	162	129	129	113	113	95	101	144	148	112	112	131	131	112	118	122	122	87	99	122	124	118	134	171	173	-1750247	-269248
DV183	173	173	88	92	162	162	125	129	107	113	101	101	148	148	112	112	131	143	110	112	122	122	87	99	122	122	118	118	175	175	-1750493	-269052
DV184	173	179	88	94	162	164	129	129	107	113	97	101	148	150	106	112	131	145	110	118	122	124	87	95	122	124	118	134	175	175	-1750029	-269312
DV206	169	179	88	88	158	162	125	129	113	113	101	101	146	148	112	120	131	137	114	122	122	126	87	87	122	124	130	132	173	175	-1750257	-269252
DV255	167	169	88	94	158	162	129	129	113	113	95	101	148	148	112	128	131	131	122	122	126	126	87	87	122	124	118	132	171	175	-1750242	-269244
WS1	179	179	88	88	158	162	125	129	107	113	101	101	148	148	104	112	131	131	110	112	122	122	99	103	122	128	118	132	171	173	-1750470	-273161
WS2	167	179	88	94	158	162	125	129	113	115	101	101	146	148	112	120	131	131	110	112	122	126	87	99	122	122	118	132	171	173	-1750384	-273138
WS3	179	179	88	88	162	162	129	129	105	113	101	101	148	148	104	128	131	139	110	122	122	126	87	95	122	122	132	134	171	173	-1750315	-273187
WS4	179	179	88	94	158	164	125	125	113	113	97	101	144	150	106	106	133	145	118	118	124	124	95	99	124	124	118	118	173	175	-1750573	-273023
WS6	167	179	88	94	158	162	125	129	113	115	101	101	146	148	112	120	131	131	112	112	122	126	87	99	122	128	118	132	171	173	-1750274	-273446
WS12	173	179	88	94	162	162	125	129	107	113	95	101	148	148	112	112	131	131	112	120	122	122	93	99	122	124	118	132	169	175	-1750389	-273287
WS13	173	173	88	92	158	162	125	129	107	113	101	101	148	148	112	112	141	141	110	118	122	122	87	95	124	128	118	118	171	173	-1750183	-273033
WS18	167	179	88	94	158	162	129	129	105	113	101	101	148	150	112	112	131	133	118	122	122	126	87	99	122	124	118	134	173	175	-1750257	-273104
WS19	179	179	88	88	158	162	125	127	113	113	95	101	144	148	112	128	131	131	110	120	122	122	87	97	122	128	118	118	171	175	-1750351	-273316
WS25	173	179	88	94	162	162	129	129	113	117	95	101	148	150	112	112	133	143	122	122	126	126	95	95	124	128	118	134	171	171	-1750574	-273385
WS26	173	187	88	92	158	162	125	129	107	117	95	101	148	148	106	112	131	145	110	110	124	126	87	87	124	124	132	132	171	175	-1750390	-273498
WS27	173	179	88	88	156	162	125	129	113	113	101	101	148	148	112	112	131	141	112	118	122	122	87	95	122	128	118	118	171	173	-1750466	-273269
WS32	0	0	88	94	158	162	125	129	0	0	101	101	146	148	112	120	131	133	112	112	122	126	87	99	122	122	118	132	171	175	-1750676	-272935
WS33	167	187	88	94	158	162	129	129	113	113	93	101	144	148	112	112	131	131	112	118	122	122	87	99	122	122	118	134	171	173	-1750490	-273003
WS34	173	187	88	92	158	162	125	129	107	117	95	101	148	148	106	112	131	145	110	110	124	126	87	99	122	124	132	132	171	175	-1750269	-273303
WS35	167	179	88	94	158	162	129	129	105	113	101	101	146	148	112	112	131	133	118	122	122	126	87	99	122	122	118	134	173	175	-1750320	-272907
WS36	167	187	88	94	158	162	129	129	113	113	95	101	144	148	112	112	131	131	112	118	122	122	87	99	122	124	118	134	171	173	-1750167	-272960
DV071	179	179	82	92	164	164	129	129	113	117	101	101	146	148	106	128	131	133	122	122	122	124	87	87	124	124	118	130	167	171	-1749593	-217854
DV072	187	189	88	92	158	164	125	129	113	113	89	101	146	150	106	106	121	133	118	118	122	124	87	95	124	124	118	132	175	175	-1749517	-217681
DV080	167	179	88	92	158	158	125	125	115	117	101	101	150	150	114	120	131	137	120	122	122	124	87	95	124	124	130	132	175	175	-1744228	-234532
DV081	179	179	82	84	156	158	125	129	113	117	97	101	146	150	104	128	131	131	118	118	122	124	87	95	124	128	118	132	169	169	-1744235	-234526
DV082	179	185	88	92	156	164	125	129	113	113	95	101	144	146	114	128	131	143	114	122	122	126	95	95	124	124	118	134	171	175	-1744225	-234521
DV083	179	187	84	88	164	164	125	125	113	113	89	101	148	148	106	120	131	143	114	118	122	124	87	95	120	122	118	130	171	173	-1744232	-234525
DV084	173	179	88	92	158	164	125	129	113	113	89	101	146	148	106	112	131	131	110	122	124	126	87	97	122	124	118	132	171	175	-1744238	-234525
DV085	179	179	88	94	164	164	125	129	105	113	97	101	148	150	112	128	131	133	110	122	122	124	87	87	122	124	118	132	171	173	-1744222	-234515
DV087	179	185	88	92	158	162	125	129	113	117	95	101	146	148	104	114	121	129	118	122	124	126	95	95	122	124	118	134	175	175	-1744224	-234523
DV088	179	179	84	92	156	158	125	125	113	117	97	97	144	150	120	128	131	143	118	118	122	124	95	95	122	128	118	132	169	171	-1744246	-234510
DV089	185	187	82	92	164	164	125	129	113	113	95	101	146	148	112	114	121	131	114	122	126	126	87	95	124	124	118	118	175	175	-1744221	-234529
DV095	189	189	88	94	164	164	125	125	105	113	101	101	146	150	106	112	129	131	110	118	122	122	87	95	124	124	118	132	171	175	-1744226	-234529
DV098	167	179	84	88	164	164	125	129	113	115	97	101	148	148	112	130	133	141	116	122	124	126	95	97	124	124	130	132	171	175	-1744213	-234527
DV100	179	187	84	92	158	164	125	125	113	113	101	101	148	150	106	128	131	131	118	122	122	124	87	87	122	122	130	130	169	173	-1744219	-234535
DV147	187	189	82	88	0	0	125	125	113	113	101	101	146	150	104	128	129	131	120	122	124	126	87	87	124	124	118	130	169	173	-1749565	-217691
DV153	179	179	84	88	158	162	129	129	113	113	97	101	148	150	106	128	121	131	118	122	122	124	95	99	122	122	118	128	169	173	-1745854	-230781
DV176	167	179	88	88	162	164	125	129	117	117	89	97	146	150	112	112	131	145	122	122	124	124	87	87	122	124	118	118	169	171	-1736986	-230845
DV179	179	187	82	92	156	162	125	129	113	117	101	101	144	148	104	112	129	129	118	122	122	122	87	95	124	124	130	132	169	173	-1736759	-229790
DV180	179	179	88	92	158	158	125	129	113	113	95	101	144	146	106	122	131	137	114	114	124	126	87	87	124	124	132	134	175	175	-1737783	-231474
DV181	187	189	88	92	158	158	125	127	113	117	95	101	144	146	106	114	131	137	118	122	122	124	87	95	122	124	134	134	175	175	-1738700	-231124
DV182	169	173	82	88	158	164	125	125	107	113	89	89	146	148	112	120	131	143	114	114	122	126	87	87	120	124	132	134	169	175	-1736627	-229863
DV231	169	179	88	94	156	162	129	129	107	113	101	101	144	150	112	120	129	143	110	118	122	124	87	95	120	124	118	118	171	175	-1736821	-230934
DV236	189	189	82	88	158	162	125	129	107	113	89	101	146	150	106	112	133	133	118	118	124	126	95	95	120	124	132	132	171	171	-1738434	-231281
INY1-2	169	187	88	94	158	158	121	125	113	117	101	101	144	148	104	104	131	131	120	122	122	124	95	99	126	126	112	118	171	171	-1833572	-159490
INY1-4	173	173	92	94	158	162	125	129	113	115	95	101	144	148	104	110	129	131	120	120	122	124	87	95	120	120	134	134	171	171	-1833580	-159605
INY1-5	171	187	92	92	158	162	129	129	107	113	95	101	144	144	104	110	129	131	110	120	122	124	95	95	120	126	118	132	171	175	-1833460	-159192
INY1-7	173	187	82	94	158	158	125	125	113	115	101	101	144	148	110	110	131	137	110	120	122	124	87	87	120	124	112	118	171	171	-1833542	-159429
INY1-9	169	187	82	88	162	162	125	125	113	115	101	101	148	150	104	114	131	131	120	120	122	124	87	99	122	122	112	132	173	175	-1833499	-159323
INY1-10	187	187	88	94	162	164	125	129	107	117	101	101	144	150	122	122	131	131	120	122	122	122	87	87	120	124	112	112	173	175	-1833657	-159176
INY1-11	169	187	88	94	158	162	125	125	113	117	101	101	148	148	104	104	131	131	120	122	122	122	99	99	124	128	112	118	171	175	-1833604	-159586
INY1-12	179	179	82	94	158	162	125	125	115	115	95	101	144	148	104	110	129	131	120	120	124	124	95	99	120	120	132	132	171	175	-1833354	-159433
INY1-13	187	187	82	92	156	158	125	125	107	115	101	101	148	150	104	106	129	131	110	110	124	126	87	99	120	126	112	118	171	175	-1833504	-159787
INY1-14	173	179	82	82	162	162	125	125	113	115	95	101	148	148	104	104	131	131	110	120	122	124	95	99	120	124	112	132	175	175	-1833275	-159371
INY1-15	171	187	92	92	158	158	127	127	107	113	95	101	144	150	106	110	129	131	110	120	122	124	95	99	120	126	132	132	171	175	-1833433	-159217
INY1-17	173	187	82	94	158	158	125	127	113	115	101	101	148	148	110	110	131	137	110	120	122	124	87	99	120	124	112	132	171	171	-1833883	-159603
INY1-18	169	169	82	92	162	162	125	125	113	115	101	101	144	148	104	110	131	131	120	120	122	124	95	95	120	124	112	132	171	175	-1833527	-159211
INY1-19	171	187	92	92	158	158	127	129	107	113	95	101	144	150	106	110	129	131	110	120	124	124	95	99	120	126	132	144	171	175	-1833497	-159506
INY1-21	171	187	92	92	158	162	127	129	107	113	95	101	144	150	106	106	129	131	110	120	124	124	95	99	120	126	118	120	171	175	-1833580	-159216
INY1-23	187	187	82	94	158	162	125	127	113	115	95	101	148	150	104	104	129	131	110	120	122	126	87	87	120	126	132	144	175	175	-1833528	-159243
INY1-24	169	187	82	90	162	162	125	125	113	115	101	101	148	150	104	104	131	131	110	120	122	124	87	99	120	124	112	132	173	175	-1833541	-159786
INY1-25	179	187	90	92	158	158	127	129	115	117	101	101	144	144	104	106	131	131	118	122	122	128	87	87	120	120	118	120	171	173	-1833548	-159300
INY1-26	169	187	92	94	162	162	125	125	115	117	101	101	150	150	104	104	131	131	120	120	122	128	87	95	120	124	120	144	173	175	-1833835	-159379
INY2-1	169	179	82	92	162	164	125	127	113	117	101	101	144	148	104	110	129	131	110	120	124	128	87	95	120	124	112	132	175	175	-1833245	-157828
INY2-2	169	173	82	92	158	162	125	125	113	113	101	101	148	148	102	110	131	131	120	120	124	126	87	95	120	124	132	134	175	175	-1833285	-158086
INY2-5	187	187	88	94	162	164	125	129	107	117	101	101	144	150	104	110	131	131	110	120	122	128	87	87	120	124	112	112	173	175	-1833232	-157661
INY2-6	169	179	94	94	162	164	125	127	115	117	101	101	144	148	104	110	131	131	110	110	122	124	95	99	122	124	112	112	175	175	-1833351	-158122
INY2-7	169	187	88	94	158	162	125	127	113	117	101	101	144	148	104	104	131	131	110	120	122	122	87	99	120	124	112	118	171	175	-1833143	-157720
INY2-8	179	187	90	94	158	162	125	129	115	117	95	101	144	144	104	104	131	131	120	120	122	124	87	87	120	126	120	120	173	175	-1832957	-157668
INY2-9	169	179	82	92	158	162	125	127	113	115	101	101	144	148	104	104	129	131	120	120	124	126	87	95	120	124	130	132	175	175	-1833016	-157743
INY2-11	169	179	94	94	162	164	125	127	115	117	101	101	144	148	110	110	131	131	110	110	122	130	95	99	122	124	112	112	175	175	-1833020	-157765
INY2-12	169	187	90	94	162	162	125	125	113	115	101	101	148	150	104	110	131	131	110	120	122	124	87	95	120	124	112	132	173	175	-1833176	-158130
INY2-13	187	187	82	88	158	158	125	125	115	115	95	101	148	150	104	104	131	131	120	120	122	126	87	87	120	124	132	144	171	175	-1833007	-157957
INY2-14	169	173	82	92	158	158	125	125	113	113	101	101	148	148	110	110	131	131	120	120	124	126	87	95	120	124	132	134	175	175	-1833309	-157824
INY2-15	169	187	92	94	162	164	125	129	113	113	101	101	148	148	110	110	129	131	110	120	124	130	87	99	122	126	112	118	175	179	-1832967	-157579
HD9	0	0	82	88	0	0	125	129	0	0	89	95	144	148	110	110	0	0	110	122	122	122	97	97	122	128	118	118	0	0	-1809830	-195275
HD6	0	0	90	92	0	0	125	129	0	0	89	95	144	148	110	110	0	0	110	122	120	120	95	97	122	128	118	132	0	0	-1810019	-195289
HD12	0	0	92	94	0	0	125	129	0	0	95	101	144	150	110	114	0	0	110	122	122	124	87	95	124	126	112	132	0	0	-1809645	-195591
HD4	0	0	90	92	0	0	125	127	0	0	97	101	150	150	110	112	0	0	110	122	120	126	87	97	122	124	118	132	0	0	-1809714	-195506
HD2	0	0	82	92	0	0	125	129	0	0	89	95	144	148	112	112	0	0	120	122	120	120	95	97	122	128	118	132	0	0	-1810045	-195070
HD5	0	0	90	92	0	0	125	127	0	0	95	101	148	150	112	114	0	0	118	122	124	124	87	95	122	124	118	132	0	0	-1809846	-195595
HD8	0	0	84	90	0	0	125	125	0	0	101	101	144	150	114	114	0	0	110	122	124	126	87	87	122	124	118	118	0	0	-1809695	-195601
HD1	0	0	82	92	0	0	125	125	0	0	95	101	144	148	114	114	0	0	122	122	122	122	87	97	122	128	118	132	0	0	-1809808	-195240
H1-1	185	187	82	82	162	162	125	125	113	115	101	101	144	148	110	110	131	131	118	122	122	126	87	97	122	126	118	120	175	175	-1803420	-206667
H1-2	179	187	92	92	156	162	125	125	107	115	95	101	144	150	110	112	131	131	110	118	122	124	87	103	120	122	118	120	175	175	-1803627	-206362
LC-1	173	183	88	92	158	158	121	127	111	113	101	101	144	148	114	120	137	141	120	122	126	126	95	95	120	124	120	132	173	175	-1801278	-137114
LC-2	183	187	88	92	158	162	121	127	111	113	101	101	144	148	114	120	131	141	116	118	124	126	87	95	122	130	118	118	173	175	-1801035	-136894
LC-4	173	179	92	94	162	164	125	127	115	117	95	101	144	150	110	110	131	131	120	120	122	126	87	97	120	120	132	142	171	175	-1801240	-136962
LC-5	179	187	92	92	162	164	125	129	111	115	95	101	144	148	110	112	131	131	120	120	122	126	95	97	122	124	118	132	175	175	-1801475	-137036
LC-6	169	187	82	94	162	164	127	129	105	113	101	101	146	150	104	120	123	123	120	120	122	122	93	99	120	122	128	132	171	173	-1801191	-137399
LC-7	173	179	90	92	158	162	125	129	113	115	95	101	148	150	106	114	129	131	120	122	122	126	87	95	122	124	118	132	175	175	-1801099	-137260
LC-8	173	179	92	94	162	162	127	129	111	115	95	101	144	150	110	120	131	131	116	120	122	122	87	95	122	122	118	132	169	171	-1801462	-137344
LC-9	169	187	82	94	162	164	127	129	105	113	101	101	146	150	104	120	123	123	122	122	122	122	93	99	120	124	128	132	171	173	-1801010	-137015
LC-10	0	0	92	94	158	162	121	129	105	115	89	101	144	150	104	114	123	131	120	122	122	126	87	93	122	130	118	128	0	0	-1801380	-137208
LC-12	179	187	92	94	158	162	127	129	113	113	95	101	144	150	110	110	131	133	114	120	122	122	87	87	122	124	132	132	171	175	-1801492	-137349
LC-13	173	187	82	94	162	162	125	127	115	117	101	101	144	150	106	114	131	131	120	120	122	126	87	97	120	122	118	132	171	173	-1801491	-136850
LC-14	183	187	88	92	158	162	121	127	111	113	101	101	144	148	114	120	131	141	118	118	126	126	87	95	122	130	118	118	171	173	-1801427	-137050
LC-17	179	187	92	92	158	162	121	129	111	115	89	101	144	148	114	120	131	141	118	120	122	126	87	95	122	130	118	132	169	173	-1801276	-137244
LC-18	179	187	92	94	158	158	121	129	111	115	89	101	144	144	106	114	131	141	120	122	122	126	87	95	122	124	118	118	169	173	-1801305	-136987
LC-19	179	187	92	92	162	164	125	129	111	115	95	101	144	148	110	112	131	131	120	120	122	126	95	97	122	130	118	132	175	175	-1801359	-137310
LC-20	169	179	82	94	158	162	121	129	111	115	89	101	144	150	104	106	123	131	120	122	122	126	87	95	122	124	118	118	169	173	-1801552	-137141
LC-22	179	187	92	92	162	164	125	129	111	115	95	101	144	148	110	112	131	131	116	120	122	126	95	97	122	124	118	132	175	175	-1801138	-136875
LC-23	169	187	82	94	162	164	127	129	105	113	101	101	146	150	104	120	123	123	120	122	122	126	93	99	122	124	128	132	171	173	-1801318	-137134
LC-24	173	179	92	94	162	164	125	127	115	117	95	101	144	150	110	110	131	131	118	120	122	126	87	97	122	122	132	142	171	175	-1801493	-137211
LC-26	179	187	92	94	158	162	127	129	113	113	95	101	144	150	110	110	131	133	116	120	122	126	87	87	122	124	132	132	171	175	-1801506	-137108
LC-29	179	187	92	92	158	162	121	129	113	115	89	101	144	148	106	120	131	131	118	120	122	126	87	95	122	130	118	132	169	173	-1801422	-137348
QS1	169	187	90	92	158	162	127	127	113	117	89	101	144	148	122	130	133	133	120	120	122	130	87	87	122	126	112	112	169	175	-1798135	-174337
QS2	169	169	90	92	158	164	127	129	113	115	89	101	148	150	106	122	131	133	122	122	122	126	87	87	122	124	136	136	173	175	-1798399	-174244
QS3	169	187	90	92	162	162	125	127	115	117	101	101	148	150	110	110	131	131	118	122	122	126	95	99	124	126	120	132	169	173	-1798251	-174367
QS4	169	173	88	92	162	162	125	125	113	117	95	99	148	150	122	122	131	137	118	120	124	130	95	95	122	122	112	120	171	177	-1798310	-174535
QS6	169	187	88	90	162	164	125	125	113	115	99	101	148	148	112	122	131	131	118	122	124	126	87	95	122	126	118	120	171	177	-1797916	-174323
QS8	169	173	90	92	162	162	125	129	113	113	89	101	144	150	106	110	131	131	122	122	126	126	87	95	122	124	132	136	169	175	-1797882	-174357
QS9	169	179	88	92	162	164	127	129	115	117	101	101	144	148	122	122	131	133	120	122	122	122	87	99	122	124	132	136	173	175	-1798380	-174195
QS10	169	179	92	94	162	162	127	129	113	115	101	101	148	148	130	130	131	131	114	122	122	130	87	95	122	126	120	120	175	175	-1798420	-174322
QS11	169	179	92	94	162	162	125	125	115	117	95	101	144	148	114	120	131	131	120	122	122	122	87	99	124	130	112	112	169	175	-1798231	-174554
QS12	169	173	94	94	158	162	125	129	107	113	89	101	148	150	106	128	131	131	122	122	122	122	87	95	122	122	120	132	169	171	-1798032	-174189
QS13	169	173	92	94	162	162	125	127	107	113	95	101	144	150	110	128	131	131	120	122	124	126	87	95	124	128	132	144	171	175	-1798125	-174089
QS14	169	179	90	92	162	164	125	129	113	117	101	101	144	150	110	112	131	131	122	122	122	122	95	95	126	130	120	120	169	171	-1798089	-174293
QS15	169	185	92	94	162	164	125	127	115	117	101	101	144	148	106	130	131	133	114	120	122	130	87	87	126	126	112	120	173	175	-1798011	-174517
QS19	169	173	92	94	158	162	127	129	113	117	101	101	148	148	106	128	131	133	122	122	122	126	87	87	122	124	112	136	169	175	-1798212	-174180
QS21	169	187	92	94	158	162	129	129	113	113	101	101	150	150	114	114	123	131	110	122	122	122	87	95	126	130	120	144	169	171	-1798232	-174339
QS23	169	187	92	92	164	164	125	129	113	115	101	101	148	150	128	130	131	143	114	118	124	130	87	87	122	128	120	132	173	173	-1798408	-174435
QS24	179	185	90	92	158	162	125	125	113	113	89	101	144	150	122	130	131	133	120	122	122	126	95	95	124	124	112	118	171	175	-1798227	-174222
QS25	169	173	88	92	162	162	125	125	113	117	95	95	148	150	122	122	131	137	118	120	124	130	87	95	122	122	112	120	171	177	-1797905	-174403
QS27	173	173	92	94	158	162	127	127	112	115	89	101	144	144	112	114	131	131	110	118	122	122	87	87	122	128	118	132	171	173	-1798098	-174379
QS28	173	179	88	92	158	162	125	129	113	113	101	101	148	150	110	110	131	131	118	122	124	124	87	87	124	128	132	136	175	175	-1797955	-174540
QS30	169	185	92	94	162	162	125	127	113	113	101	101	144	150	110	110	131	137	120	122	124	126	95	95	122	124	118	118	169	175	-1798331	-174084
QS31	169	187	90	92	164	164	127	129	113	117	101	101	148	148	114	120	131	131	122	122	122	124	87	99	124	126	118	144	171	171	-1798259	-174607
