# Supplementary material for: Simulating the spread of selection-driven genotypes using landscape resistance models for desert bighorn sheep
Source: PLoS One. 2017 May 2;12(5):e0176960. doi: 10.1371/journal.pone.0176960 (PMC5413035; doi:10.1371/journal.pone.0176960)
Supplement: S3 Dataset — (CSV) [file pone.0176960.s005.csv]

*Coordinates are in North American Albers Equal Area Conic projected coordinate system (units=meters)
Individual ID	FCB304a	FCB304b	FCB266a	FCB266b	MAF65a	MAF65b	AE16a	AE16b	MAF33a	MAF33b	CP20a	CP20b	FCB128a	FCB128b	MAF36a	MAF36b	MAF48a	MAF48b	D5S2a	D5S2b	FCB11a	FCB11b	Hh47a	Hh47b	MAF209a	MAF209b	HH62a	HH62b	Easting	Northing
CK03	136	140	97	101	122	137	85	93	123	127	80	90	115	115	89	89	123	125	212	212	124	124	139	147	116	116	128	136	-1668372	-348123
CK04	136	140	97	101	133	137	89	89	123	125	84	90	113	115	89	101	125	129	212	212	124	128	135	137	110	112	114	114	-1668675	-348367
CK05	140	142	101	101	133	145	89	93	123	125	86	90	115	115	89	89	125	127	206	214	124	128	137	139	116	120	120	120	-1668573	-348021
CK07	138	140	95	97	122	137	89	93	123	127	80	88	115	115	89	99	125	125	212	212	124	126	137	139	116	118	120	136	-1668236	-348452
CK08	136	138	97	97	137	137	89	89	123	125	80	84	115	115	89	99	125	125	212	212	124	126	135	139	118	120	114	120	-1668064	-347886
CK09	136	136	101	101	122	124	85	89	123	127	84	84	113	115	89	89	127	129	212	218	124	124	135	139	116	120	114	128	-1670115	-348337
CK10	136	140	95	101	122	137	89	93	123	125	78	84	115	115	89	89	125	127	212	212	128	128	135	137	112	116	114	128	-1670136	-348306
CK11	136	136	97	97	124	137	93	93	125	125	84	96	115	115	89	89	129	129	212	212	124	124	135	135	116	118	114	114	-1670318	-348118
CK13	136	136	101	101	137	139	85	85	123	127	80	90	115	115	89	99	125	125	212	212	128	128	135	139	116	116	114	128	-1669866	-348288
CK16	136	142	101	101	137	145	85	93	123	125	86	90	115	115	89	101	125	127	212	214	124	124	135	137	116	120	114	120	-1670235	-348017
CK17	140	142	101	101	133	137	85	89	125	125	78	86	115	115	89	89	127	129	210	212	124	128	137	141	120	120	114	128	-1670248	-348243
CL13	140	140	97	103	122	122	85	89	125	127	80	80	113	115	89	97	123	123	202	218	128	128	133	135	108	114	114	120	-1674271	-445125
CL14	136	140	89	101	124	137	89	93	123	125	86	96	115	115	89	97	123	129	204	204	124	128	133	139	108	118	120	122	-1673935	-444883
CL19	136	142	101	103	124	137	93	95	125	125	86	96	113	115	89	89	123	125	204	210	124	124	133	135	108	118	120	122	-1674227	-445044
CL21	136	136	101	101	124	137	89	95	123	127	96	96	113	115	89	89	129	129	204	204	124	124	135	139	108	114	114	120	-1674238	-444895
CL24	136	140	97	101	122	137	89	95	123	123	86	86	113	115	89	97	129	129	206	210	124	124	133	139	108	118	114	122	-1672676	-448084
CL25	136	142	97	103	122	137	89	89	123	127	80	86	113	113	89	97	129	129	210	212	124	128	133	133	108	120	114	120	-1672390	-447853
CL28	136	136	97	101	122	137	89	95	123	127	86	94	113	115	89	89	121	129	204	206	124	124	133	139	118	120	120	122	-1673284	-449395
CL29	140	140	97	101	122	122	85	91	123	125	80	90	113	115	89	89	123	127	204	210	126	128	135	135	108	120	120	138	-1673437	-449295
CL30	140	140	101	103	122	137	95	95	123	125	80	86	113	115	89	97	123	129	210	210	124	124	133	135	108	108	120	122	-1673245	-449697
CL32	140	142	101	101	122	122	89	89	125	127	80	86	113	115	89	89	123	129	212	212	126	128	133	133	120	120	120	138	-1673434	-449239
CL36	140	142	97	101	124	137	85	89	127	127	80	80	113	115	89	101	123	129	210	212	126	128	133	133	108	108	120	138	-1672814	-448006
CL38	140	142	101	101	124	137	85	93	125	127	80	86	113	115	97	101	129	129	210	212	126	128	133	133	108	120	122	122	-1673330	-449402
CL42	140	140	101	101	124	124	85	93	125	125	80	86	113	115	89	97	123	129	204	210	124	128	133	135	108	108	122	138	-1673082	-449309
CL45	136	142	97	101	124	137	89	93	125	125	86	92	113	115	89	97	125	129	206	210	124	124	133	135	108	118	120	122	-1672849	-448156
CL46	136	140	89	101	124	137	85	89	123	123	80	96	113	115	89	89	123	129	204	210	124	124	139	139	108	120	120	138	-1672627	-448054
CL47	140	142	101	101	122	124	85	89	125	127	80	86	113	113	89	89	123	129	204	212	128	128	133	139	108	120	122	138	-1672706	-448332
CO02	140	142	101	101	122	122	85	89	123	123	80	84	115	115	89	101	127	129	202	208	124	126	135	137	108	120	112	128	-1687077	-532986
CO04	140	140	101	101	122	137	85	91	123	123	84	86	115	115	97	101	123	127	210	218	126	128	139	139	116	120	112	114	-1686820	-532810
CO09	136	140	97	101	122	135	85	95	123	123	84	92	115	115	89	89	123	129	202	210	124	124	135	137	108	110	118	138	-1686841	-532872
CO11	140	142	97	97	122	122	85	89	123	123	86	92	115	115	101	101	123	129	202	208	124	126	137	137	108	120	112	128	-1687040	-533007
CO13	140	142	101	101	122	141	85	85	123	127	92	92	115	115	89	89	123	127	204	212	124	126	151	151	108	120	120	128	-1687381	-533051
CO16	140	142	97	101	122	122	85	89	123	123	84	86	115	115	89	101	123	129	202	210	124	124	135	139	108	118	128	138	-1687031	-532700
CO18	140	140	101	101	122	122	85	89	123	123	84	92	115	115	91	97	127	127	208	218	124	126	135	139	120	120	112	112	-1687150	-532741
CU01	140	140	101	101	122	131	85	93	125	129	80	90	113	115	105	105	127	129	218	218	124	128	135	137	120	120	122	134	-1811304	-464266
CU02	140	140	101	101	122	122	93	93	125	129	80	84	113	115	89	105	129	129	208	218	124	128	139	143	120	120	122	122	-1811327	-464425
CU03	140	140	101	101	122	122	85	93	125	125	84	92	113	113	89	105	121	129	208	208	124	124	143	143	120	120	122	134	-1811308	-464370
CU04	140	140	101	101	122	122	85	93	123	125	80	90	113	115	99	105	129	129	208	218	124	128	137	143	112	120	114	122	-1811007	-464191
CU05	140	140	97	101	122	122	85	85	125	125	90	92	113	115	101	105	129	129	208	218	128	128	137	137	120	120	122	134	-1811114	-464556
CU06	140	140	101	101	122	131	93	93	125	125	84	92	113	113	99	105	129	129	208	208	124	128	137	137	120	120	114	134	-1811504	-464531
CU07	140	140	97	101	122	131	93	93	125	127	84	92	113	115	101	105	121	121	208	208	124	128	135	139	120	120	120	122	-1811104	-464234
CU08	140	140	101	101	122	131	93	93	125	125	80	92	113	113	99	99	129	129	208	208	124	128	137	137	120	120	114	134	-1811535	-464246
CU09	140	140	97	97	122	122	93	93	123	125	84	90	113	115	105	105	121	129	208	208	124	128	137	143	120	120	114	122	-1811164	-464545
CU10	140	140	101	101	122	131	85	93	125	127	90	90	113	113	89	105	121	129	208	218	124	128	135	137	120	120	120	134	-1811266	-464283
CU11	140	140	101	101	122	122	85	93	125	125	90	92	113	113	89	105	129	129	208	208	124	128	143	143	120	120	122	122	-1811376	-464470
CU13	140	140	101	101	122	122	85	93	123	129	80	84	113	115	105	105	121	129	218	218	124	124	139	143	120	120	120	122	-1811525	-464393
CU14	140	140	101	101	122	122	85	93	125	125	80	84	113	115	89	105	129	129	208	218	124	124	137	143	120	120	122	122	-1811329	-464158
CU15	140	140	101	101	122	131	85	93	125	125	80	92	113	115	99	105	121	129	208	208	124	124	137	143	120	120	114	122	-1811404	-464479
CU16	140	140	97	101	122	122	85	85	129	129	80	90	113	115	99	105	121	129	218	218	124	124	143	143	120	120	122	134	-1811545	-464440
CV01	136	136	101	101	122	124	85	85	123	123	80	92	115	115	89	89	127	129	204	206	124	128	137	137	108	120	114	114	-1597304	-471260
CV02	136	136	97	101	122	124	85	93	123	123	92	92	115	115	89	89	123	125	204	208	124	128	137	141	120	120	114	114	-1607441	-474605
CV03	136	142	97	101	124	135	83	89	123	125	84	92	115	115	89	89	123	129	206	206	126	128	137	137	120	120	114	114	-1597184	-471562
CV04	138	140	97	101	122	124	83	93	123	123	80	92	115	115	89	89	123	123	204	206	124	124	137	139	120	120	114	138	-1597399	-470949
CV05	136	142	101	101	124	135	83	89	123	123	84	92	115	115	89	89	123	129	204	206	124	128	137	137	118	120	114	122	-1607827	-468133
CV06	136	136	97	101	124	124	83	85	123	123	80	84	115	115	89	89	123	129	204	206	124	126	137	139	108	118	114	114	-1608230	-467420
CV08	140	140	101	103	122	124	89	93	123	123	80	92	115	115	89	89	123	129	206	206	124	128	135	139	110	120	114	128	-1607347	-475492
EA01	140	140	95	101	122	122	85	93	125	125	84	92	115	115	89	91	123	125	208	208	124	128	135	139	116	120	120	122	-1705570	-549053
EA03	140	142	95	101	122	137	89	91	123	125	86	90	113	115	89	89	123	129	204	208	124	124	135	139	120	120	120	120	-1706567	-548418
EA05	140	142	89	101	122	122	85	89	125	125	90	92	113	115	101	101	123	127	202	212	124	128	135	145	116	120	120	120	-1706580	-548172
EA07	140	140	89	95	122	137	89	89	125	125	86	86	115	115	99	101	125	129	202	208	124	128	135	145	120	120	120	122	-1706656	-548612
EA08	140	142	95	101	137	137	85	89	125	125	80	84	115	115	99	103	127	129	208	212	124	124	139	141	112	118	120	120	-1706358	-548602
EA09	136	142	89	89	122	137	89	93	123	123	86	94	113	115	101	103	123	129	202	208	126	126	139	143	114	120	120	120	-1706467	-548688
EA10	140	140	95	101	122	122	85	89	123	125	84	86	115	115	99	103	129	129	212	218	124	128	139	145	116	120	120	122	-1706604	-548129
EA12	136	140	101	101	137	137	85	93	123	127	84	86	115	115	89	105	129	129	202	212	126	126	135	143	120	120	120	120	-1706759	-548172
EA13	136	140	101	101	122	139	85	93	125	127	84	92	115	115	99	101	123	127	208	218	124	128	135	145	116	118	136	138	-1706569	-548225
EA16	136	136	89	101	135	137	89	93	125	127	84	84	113	115	101	105	129	129	202	212	126	128	143	145	114	120	120	120	-1706690	-548427
EA17	136	140	95	101	137	137	89	91	125	125	86	86	115	115	89	97	129	129	204	210	124	128	139	139	120	120	120	120	-1706454	-548236
EA18	136	140	95	101	137	137	91	93	125	127	86	94	115	115	99	105	123	123	208	218	126	128	135	135	116	116	122	136	-1706582	-548486
EA20	136	140	97	101	122	137	85	91	123	125	84	86	115	115	91	99	123	129	202	210	124	128	139	139	116	120	120	122	-1706522	-548283
EA23	140	142	101	101	122	122	85	85	125	125	86	90	115	115	89	97	127	129	202	208	124	126	135	143	120	120	120	122	-1706427	-548379
EA24	140	142	89	95	137	139	85	89	123	125	84	86	113	115	101	105	129	129	202	202	124	128	135	139	116	116	120	120	-1706844	-548546
EA25	136	140	89	101	122	135	85	89	123	125	80	86	115	115	89	103	123	129	208	212	124	128	143	145	114	118	114	120	-1706692	-548312
EA26	140	142	89	101	122	137	85	91	123	127	80	90	113	115	89	89	129	129	208	208	124	124	139	143	120	120	114	120	-1706413	-548527
EA27	136	140	95	101	137	137	85	89	123	125	80	86	115	115	97	97	127	127	208	218	124	124	135	143	116	120	120	120	-1727729	-555715
EA28	140	140	95	101	122	122	83	93	123	125	84	84	115	115	97	101	129	129	208	210	124	124	139	139	112	120	120	120	-1727654	-555584
EA29	140	140	101	101	122	137	85	89	125	127	86	86	113	115	101	103	123	129	204	212	126	128	139	145	114	118	120	122	-1727719	-555778
EA31	140	140	97	101	122	122	85	89	125	127	84	86	113	115	103	105	125	129	206	218	124	128	135	135	120	120	128	136	-1727709	-555981
EA33	140	140	101	101	122	122	85	89	123	125	84	86	115	115	89	89	123	123	218	218	124	128	143	147	112	112	122	136	-1727674	-555503
EA34	140	140	101	101	122	122	85	85	125	129	86	90	115	115	89	101	123	125	208	218	124	128	139	143	112	120	136	136	-1727834	-555872
EA35	140	140	101	101	122	122	85	93	123	125	84	84	115	115	91	101	129	129	208	208	124	124	143	145	114	118	120	136	-1727433	-555543
EA36	136	136	97	101	122	122	85	85	127	129	80	86	115	115	89	101	123	123	210	212	124	128	139	141	112	120	122	122	-1727671	-555426
EA40	140	140	89	101	122	135	85	91	125	125	84	84	115	115	89	89	123	123	208	210	126	128	143	145	114	120	122	136	-1727880	-555249
EA41	140	140	97	101	137	137	85	89	125	125	80	86	115	115	89	101	123	127	210	210	124	128	139	143	118	120	122	128	-1727654	-555427
EA42	136	140	101	101	122	137	85	85	125	127	86	86	115	115	99	105	125	129	202	218	124	126	135	135	118	120	136	136	-1727812	-555012
EA43	140	140	101	101	122	137	89	89	123	123	86	86	115	115	89	91	123	123	204	208	124	124	139	147	112	120	120	122	-1727769	-555178
EA45	140	142	89	101	122	137	85	91	125	125	94	94	115	115	97	99	127	129	210	218	124	124	135	139	120	120	120	136	-1727937	-555199
EA48	140	142	89	101	135	137	89	89	123	125	86	86	115	115	89	103	123	125	212	212	126	126	139	145	114	114	120	120	-1727721	-555358
GR02	140	140	101	101	122	137	85	85	125	125	80	90	115	115	97	97	123	127	210	218	124	126	133	145	118	120	114	114	-1697903	-437830
GR11	140	140	97	101	122	131	85	89	127	127	80	92	115	115	89	89	123	125	202	212	124	124	135	141	110	120	120	122	-1704403	-432434
GR12	140	140	97	101	137	137	89	89	125	125	80	80	115	115	89	97	129	129	202	210	124	124	133	145	120	120	114	138	-1704503	-432719
GR13	140	142	101	101	122	137	85	91	123	123	82	84	115	115	89	97	123	129	202	210	124	124	137	141	118	120	114	120	-1704137	-432288
GR14	140	140	89	103	122	137	85	85	123	125	82	84	115	115	101	101	123	123	208	210	124	128	137	141	114	120	114	118	-1704242	-432222
GR15	136	140	97	101	122	137	89	91	123	125	82	84	115	115	89	89	123	129	210	218	124	124	135	141	118	120	114	120	-1699703	-437646
GR16	140	142	101	101	122	122	85	93	125	127	80	92	113	115	89	101	123	125	204	204	124	124	131	137	120	120	122	128	-1699807	-437592
GR18	140	142	101	101	122	124	85	95	125	127	80	92	115	115	89	97	123	127	202	202	124	124	131	135	120	120	112	114	-1699739	-437466
GR19	136	140	101	101	122	124	85	85	123	123	80	86	115	115	89	97	121	123	202	212	124	126	133	135	108	120	120	138	-1699548	-437812
GR20	140	142	97	101	124	137	89	93	123	125	80	84	115	115	89	89	121	127	204	218	124	126	135	135	120	120	114	128	-1699459	-437812
GR23	136	142	97	101	122	137	89	91	125	125	84	92	113	115	89	101	129	129	202	210	124	124	141	145	120	120	114	114	-1699527	-437994
GR27	140	142	97	97	133	137	85	85	125	125	80	82	115	115	89	97	123	123	204	212	126	126	135	137	118	120	114	138	-1700298	-428231
GR31	140	140	97	101	122	137	89	95	125	125	80	84	115	115	89	89	121	129	210	218	124	124	135	135	120	120	114	120	-1696044	-435500
GR34	140	140	101	101	122	122	85	93	125	127	80	92	113	115	101	101	125	125	204	208	124	124	137	137	120	120	120	128	-1697960	-437731
GR35	136	140	97	97	122	137	89	91	125	125	80	84	113	115	89	101	127	129	204	210	124	126	133	141	118	120	114	114	-1699586	-437809
GR36	136	142	101	101	122	137	85	89	123	123	82	84	113	115	89	97	123	129	202	210	124	126	135	135	116	118	114	114	-1699879	-437736
GR38	140	140	97	97	122	137	85	85	125	125	84	92	115	115	89	89	129	129	202	210	124	124	135	137	120	120	120	138	-1699541	-437670
GR40	142	142	101	101	122	137	85	89	123	127	82	92	115	115	89	97	129	129	212	212	126	126	133	135	108	118	114	138	-1699614	-437968
GR42	136	142	101	101	137	137	85	89	123	123	84	90	113	115	97	97	129	129	204	210	124	126	133	137	118	120	114	138	-1699386	-437517
GR44	140	140	95	101	124	133	85	95	125	127	80	92	115	115	89	97	123	123	202	204	124	126	135	145	120	120	114	114	-1699567	-437453
HA01	140	142	97	101	122	137	85	91	127	127	80	84	115	115	101	101	123	123	204	212	124	126	133	145	116	118	114	130	-1651204	-412958
HA02	136	140	101	101	124	137	91	93	127	127	80	80	115	115	97	101	123	127	202	210	126	126	145	151	116	120	114	130	-1651419	-413207
HA03	140	140	101	101	122	137	85	93	123	125	86	90	115	115	89	89	123	127	202	202	124	124	137	141	116	118	114	114	-1650955	-413052
HA04	140	140	101	101	122	124	85	89	123	127	80	86	115	115	97	97	123	127	202	202	124	124	141	151	120	120	114	118	-1650775	-412901
HA05	136	140	97	103	122	137	85	91	127	127	80	84	115	115	89	89	123	123	202	204	124	126	133	145	108	116	114	114	-1650603	-413066
HA06	140	142	101	101	124	137	85	89	123	125	80	90	115	115	89	89	121	127	202	204	124	124	133	141	116	116	114	130	-1650961	-413153
HA07	136	142	95	101	122	137	85	85	123	123	84	84	115	115	89	97	123	127	204	210	124	126	137	151	116	116	114	130	-1651026	-413043
HA08	136	140	101	101	122	137	85	85	123	123	80	90	115	115	89	89	123	129	202	210	124	126	137	141	116	116	114	114	-1650579	-413135
HA10	136	140	95	101	122	137	85	85	123	123	80	84	115	115	97	101	127	127	210	210	126	126	137	151	116	116	114	114	-1651090	-413129
HA14	136	140	97	97	122	124	85	85	123	123	80	80	115	115	89	101	121	123	204	212	124	124	133	145	116	118	118	138	-1650986	-412990
HA15	136	142	97	101	122	137	85	89	123	127	84	90	115	115	89	89	123	123	204	204	124	128	133	145	116	120	114	130	-1651039	-412976
HA17	136	140	97	101	122	122	85	89	125	127	84	84	115	115	89	97	123	129	202	204	124	126	137	145	120	120	114	114	-1650940	-412767
HA18	136	140	95	101	122	124	85	93	125	127	80	90	115	115	89	101	127	127	202	212	124	126	133	151	116	116	114	130	-1650737	-412764
IR01	140	140	97	101	122	122	89	93	123	123	80	86	115	115	101	105	123	125	208	210	124	128	139	141	116	120	122	122	-1671029	-515357
IR02	140	140	89	101	122	139	89	93	123	123	80	82	115	115	101	105	125	125	210	214	124	128	139	139	116	120	118	138	-1670772	-515249
IR04	140	140	101	101	122	122	89	93	123	123	80	86	115	115	99	105	125	125	208	208	124	124	137	141	116	120	122	122	-1671265	-515573
IR08	140	140	101	101	122	122	89	93	123	127	80	86	115	115	105	105	123	125	210	210	124	124	137	139	120	120	138	138	-1671181	-515138
IR09	140	140	101	101	122	122	85	89	123	127	80	80	115	115	89	101	123	125	206	210	128	128	135	139	118	120	112	138	-1671039	-515655
IR21	140	140	101	101	122	122	89	93	123	123	80	86	115	115	101	105	123	125	210	214	124	128	137	139	116	120	114	138	-1670871	-515539
IR22	140	140	97	101	122	122	89	89	123	125	82	86	115	115	101	101	123	125	208	210	124	124	139	141	116	116	118	120	-1671060	-515610
IR24	140	140	101	101	122	122	89	93	123	125	80	80	115	115	99	105	125	125	202	210	124	124	137	137	120	120	138	138	-1671140	-515252
IR25	140	140	97	101	122	122	89	93	125	127	80	86	115	115	101	105	123	123	208	210	124	124	139	141	116	120	122	122	-1671061	-515283
IR28	140	140	101	101	122	122	93	93	123	127	80	86	115	115	101	105	123	125	206	210	124	124	135	139	120	120	122	138	-1671238	-515142
KD03	140	140	97	101	122	124	85	89	123	123	80	86	115	115	89	89	127	127	204	212	126	128	135	135	108	120	118	128	-1753587	-414673
KD05	140	140	101	103	131	135	85	93	123	123	82	84	115	115	89	89	127	127	204	204	126	128	139	141	108	120	120	120	-1753804	-414647
KD06	142	142	97	101	122	122	91	93	123	127	80	82	113	115	89	89	127	129	204	218	126	128	141	141	114	120	112	120	-1753803	-414399
KD12	140	140	101	101	131	135	91	95	127	127	80	90	115	115	89	89	127	127	204	218	126	126	131	139	108	120	118	120	-1753761	-414319
KD16	138	140	101	103	122	131	93	95	123	123	80	82	113	115	89	89	123	123	204	208	126	128	135	135	108	120	112	118	-1749463	-395143
KD19	140	140	101	101	122	131	85	85	123	127	82	90	113	113	89	89	123	127	204	204	128	128	131	135	120	120	118	120	-1749646	-395395
KD22	136	140	101	101	122	122	85	85	123	125	80	80	115	115	89	101	123	129	204	212	124	124	135	141	120	120	118	128	-1753705	-414883
KD25	142	142	101	103	122	131	85	93	123	127	82	86	113	115	89	89	127	129	204	218	126	128	139	141	114	118	112	120	-1753474	-414551
KD26	140	142	101	101	135	135	91	93	123	127	80	84	115	115	89	89	127	127	218	218	126	128	131	139	114	120	118	122	-1753446	-414807
KD29	142	142	101	101	122	122	89	95	125	127	80	80	113	115	89	89	127	127	212	212	124	128	131	135	108	120	114	120	-1753477	-414731
KD32	140	142	101	101	131	135	85	91	123	123	84	86	115	115	89	89	127	127	204	218	126	126	139	139	116	120	120	120	-1753557	-414935
KD33	140	140	101	101	124	131	85	91	123	127	84	84	115	115	89	89	123	127	204	212	126	126	131	139	108	120	118	128	-1753699	-414872
KI01	136	140	101	101	122	141	85	89	123	127	80	94	115	115	89	99	123	125	210	212	124	128	139	151	110	116	114	120	-1695317	-315753
KI02	140	140	101	101	122	133	89	89	123	123	84	94	115	115	89	99	123	125	206	210	124	128	137	139	110	120	114	120	-1695186	-315791
KI03	140	140	101	101	133	139	89	93	123	123	90	92	113	115	89	89	123	129	202	212	124	124	135	139	112	120	112	114	-1695439	-316017
KI04	136	136	101	101	122	137	83	89	123	125	90	90	115	115	101	101	125	127	206	212	126	128	137	137	108	118	114	116	-1695423	-315693
KI05	136	140	97	101	122	139	83	93	123	125	80	90	115	115	101	101	127	129	206	212	126	128	135	139	116	116	114	120	-1695095	-315954
LS02	136	140	101	101	122	137	85	93	125	127	86	90	113	115	89	91	127	129	208	212	124	126	139	145	120	120	136	136	-1765542	-521523
LS03	140	142	95	101	137	137	85	89	123	125	84	86	115	115	101	101	127	127	202	208	124	126	135	145	116	120	136	136	-1765485	-521357
LS04	136	140	101	101	122	122	93	93	125	125	90	90	115	115	89	101	127	129	206	212	126	126	135	139	116	120	122	136	-1765408	-521414
LS06	140	142	101	101	122	137	85	85	125	125	86	90	115	115	101	103	123	129	208	210	126	126	135	135	114	120	122	122	-1765534	-521418
LS08	140	142	101	101	122	135	89	93	123	125	84	86	113	115	89	101	129	129	202	206	126	126	139	145	114	120	112	122	-1765614	-521361
LS11	140	140	101	101	122	122	85	89	125	125	80	86	115	115	89	101	127	129	202	202	124	124	135	145	118	120	122	128	-1765384	-521795
LS14	142	142	89	97	122	122	85	91	125	125	80	84	115	115	91	91	127	129	202	210	124	126	135	139	112	120	112	122	-1765414	-521615
LS15	136	140	97	101	122	137	85	93	123	125	80	86	113	115	91	101	127	129	202	204	124	124	135	135	116	118	120	120	-1765559	-521223
LS17	140	140	89	101	122	122	85	93	123	127	90	90	115	115	89	101	125	127	204	208	126	128	141	145	114	120	122	122	-1765703	-521192
LS18	136	140	89	101	122	135	89	93	125	127	80	90	115	115	101	105	123	129	202	206	124	126	135	145	116	120	122	136	-1765468	-521794
LS20	136	136	95	101	122	135	85	95	125	125	86	90	115	115	91	101	129	129	210	218	124	128	135	141	118	118	120	128	-1765348	-521753
LS23	136	140	89	101	122	122	85	85	125	125	84	86	115	115	91	101	129	129	202	208	124	126	135	135	116	120	122	136	-1765560	-521382
MA01	140	140	101	103	122	137	89	95	125	127	80	80	113	115	89	101	121	123	210	212	126	128	135	135	108	118	118	122	-1697378	-446847
MA02	140	140	97	103	122	137	85	95	123	127	80	80	113	113	89	89	123	129	202	212	124	128	135	145	108	120	120	138	-1697357	-446863
MA03	140	140	101	103	122	124	85	95	123	127	80	80	115	115	97	103	123	123	208	210	128	128	135	139	108	118	118	118	-1697535	-446853
MA04	136	142	97	103	122	124	89	95	125	125	80	90	115	115	89	101	123	127	210	218	128	128	135	135	108	120	120	138	-1697239	-446994
MA05	136	140	95	103	122	124	91	95	123	125	80	84	113	115	89	89	121	123	204	210	124	128	139	139	108	118	112	122	-1697492	-447026
MA06	136	140	101	103	122	124	85	95	125	127	90	90	115	115	89	89	123	127	210	218	124	128	135	135	108	120	118	138	-1697225	-446999
MA07	136	140	101	101	124	135	85	95	127	127	80	80	113	115	89	101	123	123	204	218	128	128	133	139	108	120	114	118	-1697160	-446944
MA08	140	140	97	101	122	137	89	95	127	127	80	86	113	113	89	89	123	123	212	218	128	128	135	139	108	118	112	120	-1697383	-446882
MA09	136	136	97	101	124	124	91	95	125	125	80	92	113	115	89	89	123	127	218	218	126	126	135	139	108	108	120	122	-1697187	-446757
MA10	136	140	101	101	124	124	95	95	123	125	82	92	113	115	89	89	127	129	210	218	126	128	139	145	108	108	122	122	-1697443	-447156
MA12	136	136	97	97	122	137	89	95	123	123	80	90	115	115	89	101	123	127	210	218	124	124	135	145	108	108	114	138	-1696738	-448688
MA13	136	140	101	103	122	122	85	93	127	127	80	90	113	115	89	89	121	127	204	210	126	128	135	135	108	120	118	138	-1697030	-448701
MA14	140	140	97	101	122	122	89	93	125	127	80	90	113	115	89	97	121	123	202	204	128	128	135	135	108	108	114	138	-1696495	-448445
MA15	136	136	97	101	122	122	95	95	123	125	80	90	115	115	89	89	123	123	204	218	124	124	135	135	108	108	114	138	-1696698	-448856
MA16	140	142	97	101	122	137	91	91	125	125	80	92	113	115	89	89	127	129	204	212	124	124	133	139	108	118	112	138	-1696745	-448377
MA17	136	142	101	101	124	133	85	95	125	127	90	92	115	115	89	89	127	129	204	210	128	128	135	139	108	120	120	122	-1696941	-448493
MA18	136	140	97	97	122	124	85	85	125	125	80	80	115	115	89	97	123	123	212	218	128	128	133	133	108	114	114	122	-1696789	-448503
MA20	140	140	101	101	135	137	85	95	127	127	80	86	115	115	89	101	123	125	204	204	128	128	133	139	108	118	112	114	-1696875	-448849
MA21	142	142	97	97	133	135	85	95	125	125	80	92	113	115	89	89	123	129	204	210	124	124	137	139	118	120	112	120	-1696936	-448415
MA24	136	136	101	101	124	137	85	85	127	127	80	92	113	115	89	89	123	127	204	210	128	128	139	139	118	120	122	122	-1696536	-448772
MA26	136	140	101	101	122	124	85	95	125	125	80	90	115	115	89	89	127	129	204	210	128	128	139	145	108	108	120	138	-1697052	-448835
MA30	140	142	97	97	122	124	85	95	125	127	80	80	113	115	89	101	121	121	210	212	124	126	133	137	118	120	120	138	-1696682	-448474
MA33	136	140	97	103	124	133	85	89	125	127	80	80	113	115	97	101	121	127	210	218	124	126	135	139	108	108	118	120	-1690832	-455813
MA34	136	140	101	103	122	133	89	95	125	127	80	80	113	115	89	101	123	129	204	210	126	128	139	139	108	118	112	112	-1690926	-455615
MA36	140	140	97	101	122	122	93	95	125	127	80	80	113	115	89	89	121	123	204	204	124	126	135	145	108	120	122	138	-1690714	-455961
MA38	140	140	101	101	124	135	85	91	125	125	80	92	113	115	89	89	123	127	204	212	126	128	135	145	108	120	114	138	-1690543	-455740
MA44	140	140	97	97	135	137	89	95	125	127	86	92	113	115	89	89	127	127	204	218	126	128	135	145	108	108	120	138	-1691386	-457518
MA45	140	142	97	103	122	122	89	95	127	127	80	80	113	113	89	89	123	127	202	210	124	128	137	145	108	118	114	138	-1691354	-457607
MA50	140	142	97	97	122	137	89	89	125	127	80	86	115	115	89	89	125	127	210	218	128	128	139	145	108	108	114	138	-1691616	-457706
NE11	140	140	97	101	122	135	85	95	123	125	80	92	115	115	89	89	123	127	210	210	124	128	133	133	114	116	114	114	-1784930	-422597
NE12	136	140	97	101	133	135	91	91	125	125	80	80	115	115	101	101	123	127	218	218	124	124	133	145	108	120	114	138	-1784797	-422828
NE14	140	140	97	101	122	137	95	95	125	125	92	92	115	115	89	89	127	127	210	218	124	128	133	145	108	116	114	114	-1784847	-422461
NE16	136	140	97	101	133	137	91	91	125	125	80	80	115	115	89	101	127	127	218	218	124	124	133	145	120	120	112	138	-1784859	-422690
NE17	140	140	97	101	122	122	85	95	123	125	80	92	115	115	89	89	123	127	210	210	128	128	133	133	108	116	114	114	-1784601	-422348
NE19	136	140	97	101	122	133	91	95	125	125	80	80	115	115	97	101	127	127	210	218	124	128	133	133	108	120	118	138	-1784960	-422484
NE20	136	136	97	101	122	135	95	95	125	125	80	80	115	115	89	101	127	127	212	218	124	128	133	133	108	120	112	138	-1785009	-422416
NE21	136	140	97	101	122	122	85	95	125	125	80	80	115	115	89	101	127	127	210	212	128	128	133	133	114	120	114	114	-1785074	-422546
NE22	136	136	97	97	122	135	85	85	125	125	80	80	115	115	97	101	127	127	210	212	124	128	133	133	108	114	114	114	-1784918	-422644
NE23	136	136	97	97	122	135	85	95	125	125	80	80	115	115	97	101	127	127	210	212	124	128	133	133	108	114	114	114	-1784713	-422352
NE24	140	140	97	97	122	122	85	95	123	125	80	80	115	115	89	89	127	127	208	210	124	128	133	133	108	116	114	118	-1784946	-422797
NE26	136	140	97	97	122	122	95	95	125	125	80	80	115	115	97	101	127	127	210	218	124	128	133	133	108	108	114	118	-1784603	-422393
OM01	140	140	101	101	135	135	85	95	125	125	80	80	115	115	101	101	123	127	210	218	124	128	133	133	108	108	112	118	-1796043	-425839
OM02	140	140	97	97	122	137	91	91	125	125	80	80	115	115	97	101	123	127	212	218	124	124	133	133	108	120	138	138	-1795838	-426156
OM06	136	140	97	101	135	137	91	91	125	125	80	80	115	115	101	101	123	127	218	218	124	124	133	133	108	108	118	138	-1796075	-425895
OD05	140	140	101	101	122	122	85	91	123	127	80	92	115	115	89	89	123	125	204	212	124	124	135	141	108	120	112	122	-1705230	-392488
OD06	140	140	97	101	122	135	89	91	123	127	84	92	115	115	89	101	125	129	212	212	124	124	135	137	120	120	112	120	-1705184	-392290
OD07	140	140	97	101	122	135	91	95	123	127	80	84	115	115	89	89	127	129	204	208	124	124	135	145	108	120	112	128	-1705394	-392512
OD08	140	142	101	101	122	135	85	85	123	127	80	80	115	115	89	89	125	125	210	212	124	124	135	141	120	120	120	122	-1705187	-392747
OD10	140	142	101	101	122	135	85	85	123	127	80	80	115	115	89	89	125	129	204	212	124	124	131	141	120	120	112	122	-1705376	-392769
OD13	140	140	97	101	122	122	85	93	123	123	86	86	115	115	89	89	125	125	204	204	124	124	131	137	108	120	112	128	-1705636	-395787
OD17	142	142	97	97	122	122	85	85	123	123	92	92	115	115	89	101	123	129	202	204	124	124	131	137	108	108	112	128	-1705652	-395679
OD19	140	142	101	101	122	131	85	93	123	123	80	86	115	115	89	101	127	129	202	204	124	124	131	135	108	120	128	128	-1705556	-395787
OD24	140	140	97	97	122	131	85	95	123	123	84	92	115	115	101	101	127	129	202	204	124	124	131	151	108	108	120	120	-1702474	-401237
OD25	140	140	97	101	122	122	85	85	123	127	84	92	115	115	89	89	125	125	202	204	124	124	137	137	108	120	120	120	-1702256	-401519
OD26	140	140	97	101	122	135	85	85	123	123	86	92	115	115	89	89	123	123	204	212	124	126	131	131	108	120	118	118	-1702513	-401277
OD27	136	140	97	101	122	131	85	85	123	123	84	84	115	115	89	89	123	125	204	212	124	124	131	141	110	120	120	128	-1702366	-401336
OD28	136	140	101	101	122	131	93	93	123	127	80	92	115	115	89	89	125	129	204	204	124	124	135	137	120	120	128	128	-1702638	-401157
OD30	140	140	101	101	135	141	85	85	123	127	80	92	115	115	89	89	129	129	204	212	124	126	131	131	108	108	118	122	-1704085	-397114
OD31	136	140	97	101	122	135	85	93	123	123	80	84	115	115	89	101	125	129	212	212	124	124	137	137	108	120	128	128	-1704361	-397090
OD33	140	142	101	101	122	131	93	95	123	127	86	86	115	115	89	89	123	123	204	208	124	124	135	141	110	120	122	128	-1704330	-396990
OD35	140	140	97	101	131	131	85	95	123	123	80	86	115	115	101	101	123	129	204	212	124	124	137	141	108	108	120	122	-1703946	-397359
OD36	140	140	101	101	122	122	85	85	123	127	80	86	115	115	89	101	123	127	202	202	124	124	137	151	108	110	120	120	-1704079	-396887
OD38	140	140	101	101	122	124	85	89	127	127	80	84	115	115	89	89	125	129	204	212	124	126	131	135	108	120	112	120	-1704049	-397096
OD40	140	140	97	101	135	141	85	85	123	125	84	92	115	115	89	89	123	127	204	212	124	124	131	137	108	120	120	120	-1704314	-397297
OD42	140	142	101	101	122	135	85	85	123	123	80	84	115	115	89	89	123	129	204	208	124	124	135	137	108	120	112	120	-1704610	-395276
OD44	140	140	97	101	135	135	85	91	123	123	84	86	115	115	89	101	123	123	204	204	124	128	131	141	110	120	112	122	-1704480	-395341
OD55	140	140	101	101	122	122	85	85	123	125	84	86	115	115	89	101	123	125	202	204	124	124	131	135	120	120	118	120	-1702679	-401027
OD57	136	140	101	101	122	141	85	85	123	125	80	84	115	115	89	101	129	129	204	208	124	124	131	135	108	120	120	128	-1705103	-392282
OD58	140	140	97	101	122	122	85	85	125	125	80	84	115	115	89	89	123	127	204	212	124	124	135	135	120	120	118	120	-1703981	-396912
OE01	140	142	101	101	122	135	85	93	123	125	80	86	115	115	89	89	125	129	204	204	124	124	137	137	110	120	120	120	-1696746	-382422
OE02	140	142	101	101	122	141	85	91	123	125	80	84	115	115	89	89	127	127	204	204	124	128	135	137	120	120	120	120	-1696797	-382705
OE03	140	140	101	101	124	131	85	93	127	127	80	80	115	115	89	89	129	129	204	204	124	126	135	137	120	120	118	120	-1696683	-382688
OE04	140	140	101	101	124	131	85	93	123	127	80	80	115	115	89	89	127	129	204	204	124	126	135	135	120	120	118	118	-1697030	-382498
OE05	136	140	101	101	131	131	85	85	127	127	80	86	115	115	89	89	125	127	204	204	124	124	135	137	120	120	112	128	-1696616	-382755
OE06	140	140	101	101	131	135	85	89	127	127	86	86	115	115	89	89	125	127	204	204	124	124	135	145	120	120	112	128	-1696971	-382276
OE07	140	140	97	101	122	131	85	89	127	127	86	92	115	115	89	89	125	129	212	212	124	124	135	151	110	120	120	122	-1696927	-382588
OE08	140	140	101	101	124	141	91	93	123	127	80	84	115	115	89	89	127	129	204	204	126	128	135	137	120	120	118	120	-1696832	-382406
OE09	140	140	101	101	122	135	85	89	127	127	80	80	115	115	89	101	125	129	204	204	124	124	137	137	120	120	112	128	-1696888	-382077
OE10	136	140	101	101	131	131	85	85	127	127	80	80	115	115	89	89	127	127	204	204	124	126	135	137	120	120	120	128	-1696580	-382537
OE12	136	140	101	101	122	141	85	95	123	127	80	80	115	115	89	89	123	125	204	212	124	126	137	141	120	120	120	120	-1696978	-382643
OE13	136	140	101	101	122	131	85	95	127	127	80	86	115	115	89	89	127	129	202	204	124	128	131	137	120	120	120	128	-1696992	-382359
OR02	130	140	97	101	137	137	89	89	123	125	90	92	115	115	89	89	127	129	208	218	124	124	145	145	122	122	134	134	-1731663	-575878
OR03	130	140	97	101	137	137	89	95	123	123	86	90	113	115	89	99	125	127	218	218	124	128	145	145	108	120	112	122	-1731806	-575692
OR04	138	140	101	101	122	135	89	89	123	123	86	90	113	115	89	97	127	129	206	208	128	128	135	141	116	120	112	128	-1731635	-575652
OR06	130	138	101	101	122	137	89	95	123	125	86	90	115	115	97	99	127	127	206	218	128	128	135	135	116	120	128	134	-1734783	-572871
OR07	138	140	101	101	124	137	85	89	123	125	90	90	115	115	89	89	127	129	208	218	128	128	145	145	118	122	112	134	-1734674	-572819
OR09	130	138	97	101	135	137	85	89	123	125	90	92	115	115	89	89	127	129	218	218	126	128	135	145	120	120	120	122	-1734801	-573015
OR10	130	138	101	101	137	137	85	89	123	123	90	90	115	115	89	97	125	127	218	218	126	128	135	145	120	122	112	112	-1734635	-573219
OR11	130	140	97	101	137	137	89	95	123	123	90	90	115	115	89	89	127	129	204	208	124	128	145	145	122	122	112	128	-1734791	-573441
OR13	138	138	97	101	135	137	89	89	125	125	86	86	115	115	89	99	125	125	218	218	124	128	135	141	108	108	112	120	-1726759	-577602
OR15	138	140	101	101	135	137	85	89	123	125	90	90	113	115	89	89	129	129	208	218	124	128	135	145	116	120	134	134	-1738565	-576236
OR16	130	138	97	101	137	137	85	89	123	123	86	92	113	115	89	99	129	129	204	204	124	128	135	135	122	122	128	128	-1738519	-576110
OR17	130	138	101	101	135	137	89	95	125	125	90	90	115	115	99	99	127	129	218	218	124	126	145	145	120	120	122	134	-1738628	-576363
OR18	138	140	97	101	122	124	85	93	123	125	90	90	115	115	89	89	127	129	208	218	128	128	135	145	118	120	112	128	-1738513	-576371
OR19	130	140	101	101	135	137	85	89	123	123	90	92	113	113	89	89	127	129	208	218	126	128	135	145	116	122	128	134	-1733080	-572812
OR20	138	140	97	101	135	137	89	95	123	125	90	90	115	115	89	89	127	127	204	208	128	128	135	145	108	120	120	122	-1733000	-573031
OR23	130	140	97	101	137	137	95	95	125	125	90	90	115	115	89	99	127	127	218	218	124	128	135	145	120	120	128	134	-1738457	-576241
OR25	130	140	101	101	137	137	89	93	123	125	90	90	115	115	89	99	125	129	212	218	124	126	135	145	120	120	134	134	-1734648	-572911
OR27	138	140	97	101	135	135	89	89	123	123	90	90	113	115	89	89	127	129	204	208	128	128	135	145	120	122	120	134	-1734695	-573211
OW02	140	140	101	101	122	139	89	89	125	127	80	80	115	115	97	101	125	127	206	210	124	128	135	135	118	120	112	122	-1662447	-470013
OW03	140	140	101	101	122	122	89	89	123	123	80	92	115	115	101	101	125	127	206	208	124	128	135	137	118	120	138	138	-1662353	-470142
OW28	140	140	101	101	122	122	85	89	123	127	80	80	115	115	101	101	125	129	202	210	124	128	137	139	120	120	112	120	-1662525	-469690
OW29	140	140	101	101	122	122	89	93	123	125	80	92	115	115	101	101	125	125	208	208	124	128	137	139	118	120	138	138	-1662351	-469778
OW31	138	138	101	101	122	122	93	93	125	127	80	80	115	115	89	97	125	127	208	208	124	128	135	139	120	120	114	122	-1654799	-478148
OW32	136	140	101	101	122	122	85	93	123	125	80	80	113	115	99	101	123	129	202	202	124	128	137	137	118	120	114	122	-1654976	-477863
OW42	138	140	101	101	122	122	89	89	125	127	80	80	115	115	101	101	123	127	202	208	124	128	135	135	120	120	122	138	-1663999	-493819
OW48	140	140	101	101	122	122	89	93	123	125	80	80	115	115	89	101	123	123	204	206	128	128	135	139	118	120	138	138	-1654795	-478289
OW49	138	140	101	101	122	122	93	93	123	125	80	86	115	115	89	89	123	125	202	208	128	128	137	141	116	116	114	120	-1654671	-478050
OW51	140	140	101	101	122	122	85	89	125	125	82	96	113	115	89	89	123	127	202	218	128	128	135	139	120	120	112	138	-1655026	-477919
OW54	140	140	101	101	122	122	89	89	123	127	80	80	115	115	89	97	125	125	210	210	128	128	135	135	118	120	114	138	-1654554	-478070
OW55	140	140	101	101	122	137	85	89	123	125	92	96	113	115	89	101	123	125	210	218	126	128	133	135	120	120	112	120	-1654755	-478396
OW56	140	140	101	101	122	139	85	89	123	127	80	92	115	115	89	101	125	125	202	210	124	128	135	139	118	120	122	138	-1654676	-477972
OW58	140	140	97	101	122	139	89	93	123	123	80	82	115	115	89	101	123	125	208	214	124	124	139	141	118	120	118	122	-1663858	-493630
OW59	138	140	101	101	122	122	85	89	125	127	80	80	115	115	89	101	123	125	202	208	128	128	135	139	120	120	120	122	-1663851	-493864
OW60	140	140	101	101	122	122	85	93	123	125	80	80	115	115	101	101	125	127	206	210	124	128	139	139	120	120	122	122	-1664041	-493923
OW61	140	140	101	101	122	122	85	89	123	125	80	80	115	115	101	101	123	125	206	208	124	124	135	135	116	120	120	122	-1663957	-493825
OW62	140	140	101	101	122	122	85	89	123	125	80	80	115	115	99	101	123	127	202	206	124	128	135	139	120	120	122	138	-1663764	-493562
OW64	140	140	101	101	122	139	91	93	123	125	82	82	115	115	89	89	123	123	210	214	124	124	139	139	116	118	118	138	-1663854	-494148
PI02	140	140	97	97	122	133	85	91	123	125	80	92	113	115	89	89	123	127	202	204	124	128	137	145	118	120	120	138	-1636238	-389923
PI03	136	136	97	101	122	122	85	85	123	125	80	86	113	115	89	101	125	127	208	212	124	128	133	151	114	116	112	120	-1636362	-389911
PI04	136	136	97	97	122	122	85	95	123	123	84	92	113	115	89	97	123	125	212	220	124	128	133	151	114	120	112	132	-1636021	-389681
PI05	140	140	101	101	122	133	85	91	125	127	82	82	115	115	89	89	125	127	210	212	124	128	137	141	116	116	114	138	-1635965	-389771
PI06	136	140	97	101	122	122	85	85	123	125	80	92	113	115	101	101	127	127	202	212	124	124	137	137	118	120	120	120	-1636330	-389929
PI07	140	140	97	101	122	124	85	85	123	125	80	84	113	115	97	97	127	129	210	212	124	128	141	141	116	116	120	120	-1636127	-390128
PI08	136	140	101	101	124	124	85	91	125	125	80	82	115	115	89	89	127	127	206	210	124	124	137	141	116	116	114	120	-1636411	-390025
PI09	136	140	101	101	124	135	85	89	125	125	82	84	113	115	89	97	127	129	210	212	124	128	133	141	116	118	114	120	-1636339	-389718
PI10	136	136	89	97	122	122	85	85	123	125	80	80	115	115	101	101	123	127	210	212	128	128	137	151	118	120	120	120	-1636338	-389801
PI11	136	140	101	101	124	135	89	89	123	125	80	82	115	115	89	97	127	127	206	212	124	126	137	141	116	120	114	120	-1636015	-389744
PI15	136	140	101	101	122	124	85	89	125	127	80	82	115	115	89	97	123	127	206	210	124	124	141	141	116	120	120	120	-1636442	-390198
PI16	136	140	97	101	122	122	85	91	123	125	80	92	115	115	89	101	127	127	202	212	124	128	137	151	118	120	116	120	-1636420	-389988
PI17	136	140	89	97	122	133	89	91	123	125	82	92	115	115	89	89	123	127	204	206	124	128	133	145	116	118	114	138	-1636039	-390239
PR08	136	142	97	101	122	124	85	91	127	127	82	86	115	115	97	101	123	129	202	202	124	124	135	141	120	120	114	120	-1683112	-416629
PR09	140	142	97	103	122	124	85	91	123	125	80	86	113	115	97	101	123	129	202	212	124	124	135	137	108	116	114	138	-1682896	-416368
PR11	136	140	97	97	122	124	85	85	123	127	82	94	115	115	89	101	123	123	202	212	124	124	135	135	118	120	120	120	-1683136	-416401
PR12	136	140	101	103	124	137	85	91	127	127	82	84	115	115	101	101	123	127	210	218	124	124	135	145	110	118	114	130	-1682844	-416710
PR13	140	140	103	103	124	124	85	85	125	125	86	86	115	115	97	97	123	127	212	212	124	124	137	145	108	120	138	138	-1683255	-416556
PR17	140	140	101	101	122	124	91	91	125	127	86	96	115	115	89	101	121	123	202	204	124	124	135	135	116	120	138	138	-1683262	-416633
PR19	140	142	97	101	122	124	89	91	123	123	80	80	115	115	101	101	123	123	204	212	124	124	137	145	116	116	118	138	-1683319	-416843
PR20	140	140	101	103	137	137	85	85	123	125	80	80	115	115	89	101	123	127	202	202	124	126	135	145	108	118	120	120	-1682912	-416609
PR24	140	142	95	97	122	137	85	85	123	123	82	82	115	115	89	97	123	129	202	210	124	124	137	137	108	118	114	114	-1682950	-416802
PR25	140	140	103	103	137	137	85	89	125	125	80	86	115	115	101	101	123	123	210	212	124	124	137	137	108	118	114	120	-1682964	-416948
PR26	136	142	101	103	137	137	85	85	127	127	82	84	115	115	89	101	123	123	210	218	124	124	141	145	110	118	138	138	-1683315	-416852
PR27	136	140	101	101	122	124	89	91	125	127	82	86	115	115	97	101	123	127	204	204	124	126	141	151	120	120	114	114	-1683121	-416570
PR29	140	140	101	101	137	137	85	91	127	127	80	82	115	115	89	101	123	123	210	210	124	128	137	141	118	120	120	120	-1683201	-416560
PR32	140	140	89	97	122	133	85	91	125	127	80	84	113	115	89	101	123	127	206	212	124	128	133	141	116	116	114	120	-1683369	-416515
PR33	140	140	97	101	122	124	91	91	127	127	84	86	113	115	97	101	123	123	212	212	124	126	141	145	108	116	114	120	-1683217	-416755
PR34	136	140	95	101	124	137	85	91	123	127	84	94	115	115	89	101	123	127	210	210	124	128	135	137	116	120	120	120	-1683378	-416839
PR38	140	140	97	101	122	122	85	91	127	127	80	86	113	115	97	101	121	123	210	212	124	124	135	141	108	120	120	130	-1683395	-416801
PR39	136	140	97	103	122	122	85	91	123	125	84	94	115	115	89	101	123	127	212	212	124	124	135	145	118	120	120	138	-1683190	-416597
PR41	140	140	97	101	137	137	85	91	125	127	80	86	115	115	89	89	123	129	202	204	126	130	137	137	118	118	114	118	-1682889	-416702
PR43	140	142	97	101	122	124	85	91	123	125	84	96	115	115	101	101	127	127	218	218	124	124	135	145	118	120	114	120	-1682953	-416438
QU11	136	136	97	101	137	137	85	89	123	125	84	90	115	115	101	101	125	129	206	218	124	128	145	145	120	120	122	122	-1754919	-506707
RG02	140	142	101	101	122	137	85	89	123	125	92	92	113	113	89	89	123	127	204	204	124	128	139	143	118	120	122	122	-1665356	-536429
RG03	136	140	101	101	122	137	85	89	123	123	80	90	115	115	89	89	123	127	204	210	128	128	139	139	118	120	122	138	-1665588	-536524
RG04	140	142	89	101	122	137	89	89	123	125	84	84	115	115	101	103	123	125	204	218	124	126	135	135	120	120	120	120	-1665415	-536523
RG05	142	142	95	101	122	137	89	89	125	125	92	92	113	113	99	101	123	125	208	208	124	128	139	145	116	120	120	122	-1665445	-536319
RG07	140	140	89	97	122	122	85	89	123	125	84	90	115	115	89	103	125	127	218	218	124	124	135	139	120	120	120	122	-1665658	-537091
RG11	140	140	101	101	122	137	89	89	125	125	92	92	113	113	89	99	125	127	204	204	124	124	139	143	118	120	122	136	-1665423	-537167
RG13	138	142	97	101	122	137	89	93	123	123	84	92	113	115	89	101	125	127	210	218	124	124	135	139	118	120	120	120	-1665440	-536854
RG14	140	142	101	101	122	137	85	89	123	123	80	92	113	115	89	89	123	127	204	210	128	128	139	139	118	120	122	138	-1665572	-537187
RG15	140	142	89	101	122	137	89	89	123	125	84	84	115	115	101	103	123	125	204	204	124	126	135	137	120	120	120	120	-1665464	-537195
RG17	140	142	97	101	122	122	85	89	123	125	90	92	113	115	89	99	125	127	208	208	124	124	135	143	118	120	122	136	-1665899	-537181
SA01	136	136	101	101	122	124	89	93	123	125	92	96	115	115	97	101	123	127	210	214	128	128	137	139	118	120	118	120	-1614497	-453429
SA04	138	138	97	101	124	135	83	89	123	125	84	92	115	115	89	89	123	129	204	206	124	124	137	151	118	120	114	128	-1614406	-453521
SB23	140	140	101	101	122	135	85	85	123	125	84	92	115	115	89	89	121	129	208	212	124	124	139	145	108	120	120	122	-1709019	-449196
SB24	140	140	101	101	135	137	85	89	125	127	80	86	113	115	89	89	123	127	208	218	128	128	139	145	108	120	118	138	-1708919	-449224
SB25	136	140	101	101	124	135	89	95	123	127	92	92	113	115	89	89	125	129	212	218	128	128	133	145	108	114	122	138	-1708695	-449033
SB26	136	136	101	101	124	137	85	85	125	125	80	86	115	115	91	97	123	123	204	212	126	128	133	139	108	120	118	122	-1709318	-449348
SB27	136	140	97	103	124	135	85	85	123	125	80	86	115	115	89	89	129	129	208	218	124	124	145	145	108	120	138	138	-1709057	-448946
SB29	136	140	97	101	124	137	85	95	125	125	80	80	115	115	89	89	123	123	210	212	126	126	135	139	118	120	118	138	-1708792	-449173
SB30	136	140	101	101	135	137	85	89	125	127	80	92	115	115	89	89	125	127	208	218	124	128	133	145	108	120	114	122	-1709266	-449058
SB31	140	140	101	101	122	122	85	91	123	125	80	92	113	115	89	91	121	127	210	212	124	128	135	139	108	108	122	122	-1709052	-449138
SB32	136	140	101	101	124	124	85	95	125	127	80	86	115	115	89	91	123	125	210	218	124	128	135	145	108	108	118	122	-1708997	-448941
SB33	140	140	97	101	122	135	85	89	125	125	84	86	113	115	89	89	121	121	204	218	128	128	139	145	108	120	122	138	-1708844	-449364
SB34	136	140	101	101	124	135	85	89	125	125	80	92	113	115	89	89	123	129	208	212	124	128	145	145	108	108	118	138	-1708709	-449083
SB35	140	140	101	101	122	135	85	91	123	125	92	92	113	113	89	89	121	127	212	218	124	128	139	145	108	108	114	122	-1709006	-448974
SB36	136	140	97	101	122	135	91	95	125	125	80	92	113	115	89	89	127	129	204	210	124	126	135	139	108	108	120	138	-1708786	-449150
SB37	140	140	101	101	124	137	85	89	125	127	80	86	113	115	89	89	121	123	208	210	128	128	139	139	108	108	118	122	-1709118	-449293
SG01	140	140	101	101	122	122	85	93	125	127	80	92	113	115	105	105	121	121	210	218	124	124	135	143	120	120	114	120	-1813706	-495151
SG02	140	140	89	101	122	122	93	93	127	129	80	92	113	115	101	105	121	129	208	218	124	128	139	139	120	120	122	134	-1813573	-495480
SG03	140	140	97	97	122	122	85	93	123	125	84	92	115	115	105	105	121	129	218	218	128	128	135	143	120	120	114	134	-1813818	-495399
SG04	140	140	97	101	122	131	85	93	123	125	80	84	115	115	99	105	121	127	208	208	124	128	135	143	120	120	114	134	-1814005	-495239
SG05	140	140	97	97	122	122	85	93	123	123	84	92	115	115	105	105	121	129	208	218	124	128	135	141	120	120	114	134	-1813960	-495283
SG06	140	140	97	97	122	122	85	93	125	127	84	90	113	115	99	105	121	129	218	218	124	128	137	143	118	120	120	120	-1813744	-495069
SG08	140	140	101	101	122	131	85	93	125	127	90	92	113	115	105	105	121	129	210	218	124	128	135	135	120	120	114	120	-1813956	-495296
SG09	140	140	97	101	131	131	85	85	123	127	80	84	115	115	99	101	127	127	218	218	124	124	135	137	120	120	114	134	-1813487	-495263
SG10	140	140	101	101	122	131	85	93	123	127	80	84	113	115	101	101	121	127	218	218	124	124	137	137	120	120	114	120	-1813620	-495348
SG13	140	140	89	101	122	122	85	93	123	125	80	92	113	115	101	105	121	129	208	218	124	128	135	135	116	116	122	134	-1813972	-495282
SG14	140	140	97	101	122	122	85	85	127	127	80	84	113	115	101	105	127	129	218	218	124	124	137	143	118	120	120	120	-1813788	-494817
SG15	140	140	101	101	122	122	85	85	125	125	84	92	115	115	99	105	125	125	208	218	124	124	141	143	120	120	114	120	-1813904	-494952
SG16	140	140	101	101	122	131	93	93	123	125	92	92	113	115	99	101	121	129	218	218	124	128	135	137	120	120	114	120	-1813474	-494937
SG18	140	140	97	97	122	122	85	93	123	125	84	90	113	115	99	101	127	129	208	208	124	124	135	139	120	120	114	120	-1813475	-494880
SG24	136	140	97	101	122	131	85	85	125	125	80	84	115	115	99	99	125	129	208	218	124	128	135	143	120	120	120	122	-1794291	-498570
SG25	136	140	101	101	122	131	85	85	123	125	80	84	113	115	99	101	123	129	208	218	128	128	135	137	116	120	120	120	-1794486	-498365
SG26	140	140	97	101	122	122	93	93	125	125	80	92	113	115	105	105	129	129	208	218	124	128	135	143	120	120	114	134	-1794239	-498442
TU01	140	140	97	101	133	135	89	89	125	125	82	86	115	115	89	99	123	129	202	214	128	128	141	141	118	118	118	120	-1630696	-506008
TU02	140	142	89	103	122	122	85	85	125	125	96	96	115	115	89	89	123	129	202	218	128	128	135	139	118	118	120	120	-1630484	-505944
TU04	136	136	101	101	122	122	89	93	125	125	80	92	115	115	89	101	125	127	210	214	124	128	135	139	118	118	114	118	-1630740	-505864
TU06	136	136	89	101	122	133	85	89	125	125	86	86	115	115	89	89	127	129	202	206	126	126	135	135	118	118	114	136	-1630838	-505716
TU07	140	140	95	101	122	139	85	93	123	123	80	96	115	115	101	101	125	127	202	206	124	126	135	135	118	120	136	138	-1630628	-506089
TU08	140	140	101	101	133	135	89	89	123	125	82	96	115	115	89	89	127	127	202	214	128	128	135	141	118	118	120	122	-1630697	-506230
TU09	136	140	97	101	122	133	89	89	123	123	82	92	115	115	99	99	123	125	214	214	124	128	141	141	120	120	118	120	-1630682	-506044
TU12	140	140	97	97	122	135	89	89	125	125	82	96	115	115	97	99	123	127	202	214	128	128	141	141	118	118	120	120	-1630657	-505919
TU14	136	136	89	97	122	135	85	93	125	125	92	96	115	115	89	89	123	125	206	214	124	124	141	141	118	118	118	122	-1630535	-506220
TU15	136	140	97	101	122	135	85	89	123	125	82	92	115	115	89	99	125	127	204	214	124	128	135	141	118	118	112	122	-1630621	-506333
TU16	136	136	97	97	122	122	89	89	123	125	96	96	115	115	89	97	127	127	204	214	124	124	137	141	118	120	112	122	-1630927	-506168
TU19	138	140	95	97	133	139	89	93	123	123	82	96	115	115	99	101	123	127	202	206	124	124	135	141	118	120	122	136	-1630639	-506238
TU20	140	142	97	97	122	122	89	89	125	125	82	96	115	115	89	99	125	127	202	214	128	128	141	141	118	120	120	120	-1630655	-506234
TU21	136	140	101	101	122	122	89	89	123	125	82	86	115	115	97	101	125	127	214	214	124	128	135	141	118	118	114	120	-1630978	-506235
WO10	136	140	97	101	122	137	85	85	123	123	80	84	115	115	89	101	123	129	204	212	124	126	137	145	116	118	114	130	-1662500	-410251
WO12	140	140	97	101	122	133	89	93	123	127	82	84	115	115	89	97	123	123	206	212	124	124	137	151	120	120	120	130	-1662296	-410528
WO13	140	140	89	101	135	135	85	91	123	127	82	92	113	115	97	97	123	127	206	212	124	126	137	137	116	118	114	120	-1662378	-410333
WO14	140	140	101	101	124	137	85	89	123	125	80	84	113	115	97	97	123	127	210	210	124	126	151	151	116	116	114	120	-1662501	-409971
WO15	140	140	101	101	122	133	85	85	123	127	80	92	113	115	89	89	127	127	212	212	124	126	133	151	120	120	130	138	-1662449	-410544
WO16	136	140	97	101	122	139	85	89	123	127	80	92	115	115	89	89	125	127	212	212	124	126	133	137	118	118	116	138	-1662610	-410471
WO18	136	142	101	101	122	122	85	85	123	127	80	84	115	115	97	101	127	129	204	204	126	126	137	137	116	118	114	130	-1662287	-410384
WO20	140	140	89	89	122	135	85	89	125	127	82	84	113	115	89	97	123	123	206	212	126	128	137	141	116	120	114	114	-1662492	-410191
WO21	136	140	101	101	122	122	85	91	125	127	84	86	115	115	89	101	123	123	202	212	124	126	137	145	108	116	114	130	-1662359	-410565
WO22	140	142	101	101	122	137	85	85	123	123	84	84	115	115	89	97	123	123	202	212	124	124	137	137	120	120	114	130	-1662756	-410138
